# Supplementary material for: Differentially expressed non-coding RNAs induced by transmissible gastroenteritis virus potentially regulate inflammation and NF-κB pathway in porcine intestinal epithelial cell line
Source: BMC Genomics. 2018 Oct 12;19:747. doi: 10.1186/s12864-018-5128-5 (PMC6186045; doi:10.1186/s12864-018-5128-5)
Supplement: Supplementary file 1 — Table S1. The detailed information of differentially expressed mRNAs. Table S2. The detailed information of differentially expressed miRNAs. Table S3. The detailed information of differentially expressed circRNAs. Table S4. The target genes of differentially expressed miRNAs. Table S5. Source genes of differentially expressed circRNAs. Table S6. The interactions between miRNAs and mRNAs. Table S7. The circRNA-miRNA-mRNA regulation network. Table S8. The sequences of miR-22 mimics and inhibitors. Table S9. The primers designed of qRT-PCR and PCR. (ZIP 282 kb) [file 12864_2018_5128_MOESM1_ESM.zip › Additional file 1-Table S1.xls]

## Sheet: Sheet1
		Table S1 | The detailed information of differentially expressed mRNAs
	id	M1-1_FPKM	M1-2_FPKM	T1-1_FPKM	T1-2_FPKM	control_mean_FPKM	treatment_mean_FPKM	log2_FC(treatment_mean_FPKM/control_mean_FPKM)	Pvalue	Symbol
	ENSSSCT00000000081	0.001	0.001	1.25	2.91	0.001	2.08	1.05658	0.000910031	MKL1
	ENSSSCT00000000156	1.87	1.68	66.18	339.16	1.775	202.67	7.66299	1.11e-12	-
	ENSSSCT00000000201	1232.41	860.02	382.48	197.99	1046.22	290.235	8.18108	0.000964952	-
	ENSSSCT00000000428	12.43	12.21	148.5	135.52	12.32	142.01	7.14985	3.14e-10	STAT2
	ENSSSCT00000000434	7.27	6.77	90.94	104.36	7.02	97.65	6.60955	2.86e-08	RBMS2
	ENSSSCT00000000541	0.001	0.001	0.46	17.57	0.001	9.015	3.17233	6.3e-05	CNOT2
	ENSSSCT00000000598	0.001	0.001	1.41	3.02	0.001	2.215	1.14731	4.68e-07	-
	ENSSSCT00000000698	0.001	0.001	0.77	7.65	0.001	4.21	2.07382	9.96e-05	OLR1
	ENSSSCT00000000724	15.44	41.93	251.69	441.75	28.685	346.72	8.43763	4.32e-07	APOBEC1
	ENSSSCT00000000833	150.45	231.97	694.89	874.63	191.21	784.76	9.61611	0.000176244	BID
	ENSSSCT00000000838	3.39	2.02	195.78	235.6	2.705	215.69	7.75282	6.46e-21	USP18
	ENSSSCT00000001006	2.56	0.65	0.001	0.001	1.605	0.001	-9.96578	0.000611666	-
	ENSSSCT00000001144	3.79	16.21	43.84	215.27	10	129.555	7.01742	2.9e-05	EDN1
	ENSSSCT00000001159	0.54	0.001	12.01	18.8	0.2705	15.405	3.94533	0.000274351	GMPR
	ENSSSCT00000001329	65.67	60.84	602.94	225.15	63.255	414.045	8.69364	1.14e-05	TMP-CH242-74M17.2
	ENSSSCT00000001330	0.001	0.001	12.64	0.44	0.001	6.54	2.70929	0.000605382	TMP-CH242-74M17.2
	ENSSSCT00000001334	109.62	129.8	1733.51	903.97	119.71	1318.74	10.3649	3.34e-09	SLA-1
	ENSSSCT00000001341	7.7	8.56	44.5	83.24	8.13	63.87	5.99707	5.6e-07	TRIM26
	ENSSSCT00000001367	0.05	0.001	6.08	44.64	0.0255	25.36	4.66448	5.78e-08	UBD
	ENSSSCT00000001457	114.2	101.13	723.12	583.55	107.665	653.335	9.35168	1.27e-06	SLA-11
	ENSSSCT00000001524	15.63	11.45	82.77	86.48	13.54	84.625	6.40301	1.89e-05	SLA-7
	ENSSSCT00000001620	2.13	5.69	37.4	65.8	3.91	51.6	5.6893	2.44e-07	-
	ENSSSCT00000001623	29.91	20.9	360.57	309.6	25.405	335.085	8.38838	1.71e-10	PSMB8
	ENSSSCT00000001624	0.001	0.85	110.75	178.59	0.4255	144.67	7.17662	1.72e-11	TAP1
	ENSSSCT00000001625	4.6	5.04	195.69	60.95	4.82	128.32	7.0036	1.04e-08	-
	ENSSSCT00000001629	3.07	0.62	21.46	42.02	1.845	31.74	4.98823	2.52e-06	TAP2
	ENSSSCT00000001630	25.94	27.72	321.99	412.97	26.83	367.48	8.52152	2.2e-11	TAP1
	ENSSSCT00000001851	0.001	0.001	24.7	0.05	0.001	12.375	3.62936	2.23e-06	PTK7
	ENSSSCT00000002141	1.43	5.99	24.39	106.84	3.71	65.615	6.03595	4.04e-06	PML
	ENSSSCT00000002184	196.37	124.37	759.18	670.16	160.37	714.67	9.48113	5.98e-05	NFKBIA
	ENSSSCT00000002239	0.001	0.001	0.94	2.4	0.001	1.67	0.739848	2.49e-05	REC8
	ENSSSCT00000002240	50.05	14.23	220.84	419.55	32.14	320.195	8.32281	3.14e-06	IRF9
	ENSSSCT00000002244	193.86	187.48	762.23	681.16	190.67	721.695	9.49525	0.000221886	PSME1
	ENSSSCT00000002743	81.28	24.7	9628.88	2336.39	52.99	5982.63	12.5466	1.01e-13	ISG12(A)
	ENSSSCT00000002989	0.33	0.81	60.84	19.55	0.57	40.195	5.32894	7.87e-13	VAT1L
	ENSSSCT00000003142	1.23	0.72	0.001	0.001	0.975	0.001	-9.96578	0.000105775	N4BP1
	ENSSSCT00000003249	0.28	1.91	21.62	19.22	1.095	20.42	4.35191	0.000106632	ZNF829
	ENSSSCT00000003479	23.91	37.07	0.001	0.001	30.49	0.001	-9.96578	7.11e-10	HSD17B14
	ENSSSCT00000003504	59.33	44.48	276.6	1030.68	51.905	653.64	9.35235	1.91e-07	PPP1R15A
	ENSSSCT00000004009	57.42	99.4	276.01	750.55	78.41	513.28	9.0036	2.59e-05	-
	ENSSSCT00000004165	1.89	0.71	53.17	55.1	1.3	54.135	5.75849	6.21e-13	IFI44
	ENSSSCT00000004168	1.18	1.11	7.37	20.65	1.145	14.01	3.80839	0.000434222	DNAJB4
	ENSSSCT00000004212	0.001	0.001	0.001	27.57	0.001	13.7855	3.78508	0.000143809	LEPROT
	ENSSSCT00000005170	57.58	39.67	864.53	621.56	48.625	743.045	9.53731	2.24e-11	B2M
	ENSSSCT00000005332	7.14	10.1	28.99	42.26	8.62	35.625	5.15482	0.000357808	ATP10A
	ENSSSCT00000005376	40.97	40.16	113.8	219.59	40.565	166.695	7.38107	0.000298038	-
	ENSSSCT00000005540	0.001	0.001	0.001	15.2	0.001	7.6005	2.92609	0.000485182	PYGL
	ENSSSCT00000005691	0.49	0.18	416.67	1144.18	0.335	780.425	9.60812	1.38e-25	IFNB1
	ENSSSCT00000005744	0.001	0.001	0.3	19.26	0.001	9.78	3.28983	0.000151546	CD274
	ENSSSCT00000005853	35.24	40.95	6.31	6.9	38.095	6.605	2.72356	0.000464359	CA9
	ENSSSCT00000005904	2.2	1.2	22.45	39.09	1.7	30.77	4.94345	2.41e-09	TDRD7
	ENSSSCT00000006294	1.04	0.93	5.73	8.57	0.985	7.15	2.83794	3.07e-05	SETX
	ENSSSCT00000006469	2.03	2	29.1	28.98	2.015	29.04	4.85997	1.88e-08	-
	ENSSSCT00000006627	0.001	0.001	1.54	1.44	0.001	1.49	0.575312	0.00103512	ZFPM2
	ENSSSCT00000006805	4.87	4.42	21.87	29.99	4.645	25.93	4.69655	0.000129479	-
	ENSSSCT00000007031	0.04	0.09	11.13	15.04	0.065	13.085	3.70984	1.53e-11	MNDA
	ENSSSCT00000007319	0.23	1.02	46.08	149.84	0.625	97.96	6.61412	3.43e-14	TXNIP
	ENSSSCT00000007579	0.11	0.32	94.58	242	0.215	168.29	7.39481	2.37e-25	GBP4
	ENSSSCT00000007583	1.26	0.001	77.91	132.65	0.6305	105.28	6.71809	2.26e-08	GBP2
	ENSSSCT00000007584	2.45	6.98	76.21	337.59	4.715	206.9	7.69279	4.31e-10	GBP1
	ENSSSCT00000007585	0.001	0.001	1.59	9.79	0.001	5.69	2.50843	8.38e-05	GBP5
	ENSSSCT00000007594	0.19	0.26	7	7.15	0.225	7.075	2.82273	3.27e-05	-
	ENSSSCT00000007675	0.001	0.001	1.69	41.13	0.001	21.41	4.42021	1.58e-07	IDO1
	ENSSSCT00000007834	7.45	8.05	0.001	0.48	7.75	0.2405	-2.05589	0.000610915	-
	ENSSSCT00000008001	50.01	61.46	0.001	0.001	55.735	0.001	-9.96578	2.71e-06	SCAND1
	ENSSSCT00000008195	0.26	0.86	6.4	15.09	0.56	10.745	3.42559	6.31e-05	CYP24A1
	ENSSSCT00000008223	1.24	0.15	241.94	333.09	0.695	287.515	8.16749	5.19e-20	ZBP1
	ENSSSCT00000008400	0.001	0.001	0.001	11.6	0.001	5.8005	2.53618	0.00107454	-
	ENSSSCT00000008841	0.75	14.94	0.001	0.001	7.845	0.001	-9.96578	1.62e-06	-
	ENSSSCT00000008879	0.001	0.001	2.2	1.73	0.001	1.965	0.974529	1.12e-06	-
	ENSSSCT00000008914	0.001	0.001	2.08	4.83	0.001	3.455	1.78869	8.9e-05	-
	ENSSSCT00000009126	10.1	4.34	43.31	82.29	7.22	62.8	5.97269	0.000533324	MXD1
	ENSSSCT00000009460	1.04	0.31	102.37	94.46	0.675	98.415	6.62081	1.34e-19	CMPK2
	ENSSSCT00000009461	1.96	1.08	1442.19	1946.56	1.52	1694.38	10.7265	7.45e-38	RSAD2
	ENSSSCT00000009597	5.92	13.31	94.39	86.76	9.615	90.575	6.50104	3.56e-07	RELL1
	ENSSSCT00000009807	56.92	59.1	181.45	410.29	58.01	295.87	8.20882	6.77e-05	CXCL8
	ENSSSCT00000009832	1.22	0.25	339.61	2680.02	0.735	1509.82	10.5602	5.58e-18	CXCL10
	ENSSSCT00000010085	198.71	202.71	60.28	50.94	200.71	55.61	5.79727	0.000629425	PIGY
	ENSSSCT00000010637	2.55	0.001	49.59	45.09	1.2755	47.34	5.56499	0.000202116	FBXO8
	ENSSSCT00000010657	0.92	0.28	50.17	76.65	0.6	63.41	5.98664	2.76e-17	DDX60
	ENSSSCT00000010728	4.32	11.75	0.001	0.001	8.035	0.001	-9.96578	7.82e-13	HIP1R
	ENSSSCT00000010831	0.86	0.21	92.42	107.37	0.535	99.895	6.64234	1.3e-19	OAS2
	ENSSSCT00000010832	0.32	0.19	412.98	511.41	0.255	462.195	8.85236	2.15e-39	OAS1
	ENSSSCT00000010872	0.22	0.04	709.34	378	0.13	543.67	9.08659	1.09e-36	OASL
	ENSSSCT00000011177	17.68	23.11	85.11	191.72	20.395	138.415	7.11286	5.12e-06	CCDC6
	ENSSSCT00000011229	60.15	68.41	21.69	14.97	64.28	18.33	4.19613	0.000771967	TYSND1
	ENSSSCT00000011231	86.13	97.5	602.04	565.03	91.815	583.535	9.18868	6.77e-07	PPA1
	ENSSSCT00000011290	0.001	0.001	0.001	27.85	0.001	13.9255	3.79966	1.77e-05	VCL
	ENSSSCT00000011423	21.7	18.97	65.68	74.31	20.335	69.995	6.12918	0.000878527	ATAD1
	ENSSSCT00000011437	0.001	0.23	50.17	774.84	0.1155	412.505	8.68827	2.35e-14	IFIT2
	ENSSSCT00000011440	10.79	15.94	80.68	210.24	13.365	145.46	7.18448	3.76e-07	IFIT5
	ENSSSCT00000011529	18.78	19.7	261.04	285.03	19.24	273.035	8.09294	1.63e-11	SLC25A28
	ENSSSCT00000011601	3.59	1.63	20.14	36.89	2.61	28.515	4.83365	4.14e-05	OBFC1
	ENSSSCT00000011627	0.001	0.001	0.27	2.4	0.001	1.335	0.41684	0.000248998	GPAM
	ENSSSCT00000011718	0.16	0.06	196.18	3716.05	0.11	1956.12	10.9338	3.13e-17	IL28B
	ENSSSCT00000011918	0.001	0.001	4.2	2.85	0.001	3.525	1.81762	2.21e-05	CFH
	ENSSSCT00000012306	0.35	0.54	30.79	74.72	0.445	52.755	5.72124	4.51e-19	-
	ENSSSCT00000012434	67.91	42.67	409.72	341.44	55.29	375.58	8.55298	8.07e-07	SHISA5
	ENSSSCT00000012435	0.001	0.26	14.16	27.01	0.1305	20.585	4.36352	3.1e-06	TREX1
	ENSSSCT00000012469	0.14	0.06	2.2	7.82	0.1	5.01	2.32481	0.000987284	CDHR4
	ENSSSCT00000012962	0.66	1.43	11.65	9.3	1.045	10.475	3.38888	0.00010872	MUC4
	ENSSSCT00000012978	10.1	12.66	0.08	0.001	11.38	0.0405	-4.62593	5.7e-06	UMPS
	ENSSSCT00000012991	0.001	0.001	5.67	4.59	0.001	5.13	2.35896	6.65e-05	CD86
	ENSSSCT00000013209	0.001	0.03	114.92	168.95	0.0155	141.935	7.14909	6.5e-39	MX2
	ENSSSCT00000013405	16.15	13.33	121.61	93.55	14.74	107.58	6.74927	3.94e-07	FUNDC1
	ENSSSCT00000013426	33.64	47.73	113.2	218.01	40.685	165.605	7.3716	0.00107306	TIMP1
	ENSSSCT00000014049	27	17.68	690.36	690.03	22.34	690.195	9.43086	4.71e-16	IRF7
	ENSSSCT00000014095	43.2	71.39	259.26	206.19	57.295	232.725	7.86248	0.000240948	-
	ENSSSCT00000014178	0.05	0.02	1.2	2.57	0.035	1.885	0.914565	0.000362545	EFEMP2
	ENSSSCT00000014334	0.02	0.01	1.26	1.36	0.015	1.31	0.389567	0.00045883	SLC15A3
	ENSSSCT00000014533	0.07	0.07	3.13	22.33	0.07	12.73	3.67016	2.22e-07	LMO2
	ENSSSCT00000014539	5.98	8.38	36.73	55.8	7.18	46.265	5.53185	3.45e-06	PRRG4
	ENSSSCT00000014673	0.001	0.001	0.001	55.82	0.001	27.9105	4.80274	0.000317903	STK11
	ENSSSCT00000014928	1.57	0.61	21.79	30.94	1.09	26.365	4.72055	2.29e-09	C19orf66
	ENSSSCT00000015132	0.59	0.001	37.59	20.33	0.2955	28.96	4.85599	3.21e-06	HSH2D
	ENSSSCT00000015187	43.5	22.09	260.56	155.22	32.795	207.89	7.69968	1.85e-05	IFI30
	ENSSSCT00000015274	2.92	3.76	14.12	14.43	3.34	14.275	3.83542	0.000612728	SNAP47
	ENSSSCT00000015483	14.28	11.52	92.58	78.65	12.9	85.615	6.41979	9.31e-07	ERAP1
	ENSSSCT00000015484	0.94	0.63	26.38	18.55	0.785	22.465	4.48961	4.52e-08	-
	ENSSSCT00000015600	15.88	17.47	154.76	295.37	16.675	225.065	7.8142	6.22e-10	IRF1
	ENSSSCT00000015660	2.55	5.61	35.33	79.92	4.08	57.625	5.84862	5.91e-08	EGR1
	ENSSSCT00000015732	1	2.83	0.001	0.001	1.915	0.001	-9.96578	0.000933893	RNF14
	ENSSSCT00000015915	25.43	12.38	605.83	571.05	18.905	588.44	9.20075	1.05e-14	-
	ENSSSCT00000015919	1.39	1.65	0.55	165.83	1.52	83.19	6.37834	0.000357419	-
	ENSSSCT00000015968	0.03	0.01	22.71	70.7	0.02	46.705	5.54551	1.14e-27	-
	ENSSSCT00000016021	16.43	10.57	196.07	195.71	13.5	195.89	7.6139	5.03e-11	TRIM5
	ENSSSCT00000016131	5.2	5.03	47.91	80.23	5.115	64.07	6.00158	4.16e-08	TRIM21
	ENSSSCT00000016361	1.8	0.62	70.71	157.94	1.21	114.325	6.837	6.1e-16	-
	ENSSSCT00000016697	0.001	0.001	2.94	12.08	0.001	7.51	2.90881	0.000172387	GNG11
	ENSSSCT00000016713	0.001	0.001	0.001	50.19	0.001	25.0955	4.64936	2.01e-05	ASNS
	ENSSSCT00000016913	36.97	37.52	138.49	209.87	37.245	174.18	7.44444	5.17e-05	TOR3A
	ENSSSCT00000016988	21.1	15.24	112.31	300.07	18.17	206.19	7.68783	8.18e-08	ATF3
	ENSSSCT00000016989	0.02	0.03	18.33	27.31	0.025	22.82	4.51223	3.21e-13	FAM71A
	ENSSSCT00000017183	8.79	5.98	23.54	49.19	7.385	36.365	5.18448	0.000594544	IRF2
	ENSSSCT00000017202	4.46	11.13	96.66	95.59	7.795	96.125	6.58684	1.98e-06	ANKRD37
	ENSSSCT00000017207	5.56	2.15	26.16	56.98	3.855	41.57	5.37747	2.21e-06	TLR3
	ENSSSCT00000017208	0.88	0.26	30.9	35.56	0.57	33.23	5.05441	2.14e-07	TLR3
	ENSSSCT00000017354	2.1	3.59	0.001	0.001	2.845	0.001	-9.96578	0.000684877	SSB
	ENSSSCT00000017531	12.62	10.18	48.64	76.64	11.4	62.64	5.96901	2.41e-05	CFLAR
	ENSSSCT00000017548	0.001	0.001	3.62	4.82	0.001	4.22	2.07724	1.9e-10	CARF
	ENSSSCT00000017706	4.13	3.05	23.81	34.05	3.59	28.93	4.85449	1.59e-05	-
	ENSSSCT00000017966	3.61	1.97	91.32	100.29	2.79	95.805	6.58203	1.81e-15	-
	ENSSSCT00000017998	1.78	0.75	93.88	142.5	1.265	118.19	6.88496	2.28e-18	TMEM140
	ENSSSCT00000018397	0.001	0.001	5.49	9.52	0.001	7.505	2.90785	1.45e-05	FST
	ENSSSCT00000018459	0.89	2.09	0.001	0.001	1.49	0.001	-9.96578	0.00104144	-
	ENSSSCT00000018689	0.001	0.001	0.52	3.45	0.001	1.985	0.989139	2.17e-05	USP36
	ENSSSCT00000018871	12.62	6.98	0.001	0.001	9.8	0.001	-9.96578	0.00061144	HEXIM2
	ENSSSCT00000018960	1.02	0.29	6.23	11.94	0.655	9.085	3.18349	0.000937692	DHX58
	ENSSSCT00000018964	6.04	8.77	67.44	96.62	7.405	82.03	6.35808	6.38e-09	CNP
	ENSSSCT00000019062	0.001	0.001	0.001	1919.46	0.001	959.731	9.90649	4.6e-06	-
	ENSSSCT00000019271	0.8	0.001	117.35	590.75	0.4005	354.05	8.46781	9.65e-16	CCL5
	ENSSSCT00000019290	0.08	0.001	33.34	101.96	0.0405	67.65	6.08002	4.51e-12	CCL2
	ENSSSCT00000019323	1.71	3.77	64.5	167.04	2.74	115.77	6.85512	8.58e-12	-
	ENSSSCT00000019464	0.001	0.16	319.57	88.27	0.0805	203.92	7.67186	7.23e-23	XAF1
	ENSSSCT00000022256	0.8	0.29	14.42	12.78	0.545	13.6	3.76553	9.9e-07	NMI
	ENSSSCT00000022417	0.04	0.27	2.74	3.77	0.155	3.255	1.70266	0.00102237	ADGRG5
	ENSSSCT00000022458	0.001	0.13	9.97	11.18	0.0655	10.575	3.40259	9.25e-08	-
	ENSSSCT00000022554	30.95	42.21	142.2	240.84	36.58	191.52	7.58135	2.92e-05	-
	ENSSSCT00000022686	0.12	0.73	8.13	5.46	0.425	6.795	2.76447	0.000187109	CYP2C42
	ENSSSCT00000022695	38.55	41.87	94.47	226.75	40.21	160.61	7.32742	0.000694954	ZFP36L1
	ENSSSCT00000022785	31.46	28.37	112.7	121.33	29.915	117.015	6.87055	0.000175725	EHD4
	ENSSSCT00000022946	5.18	6.36	0.001	0.001	5.77	0.001	-9.96578	0.000128999	-
	ENSSSCT00000023124	0.001	0.001	56.09	203.18	0.001	129.635	7.01831	4.06e-11	IFN-ALPHAOMEGA
	ENSSSCT00000023280	0.001	0.001	2.26	27.19	0.001	14.725	3.8802	0.000272098	-
	ENSSSCT00000023307	53.38	43.56	181.64	170.12	48.47	175.88	7.45845	0.000414419	OPTN
	ENSSSCT00000023544	10.56	3.33	116.23	708.09	6.945	412.16	8.68706	1.14e-09	IL-6
	ENSSSCT00000023596	1.33	0.6	14.01	29	0.965	21.505	4.4266	1.6e-07	TMEM106A
	ENSSSCT00000023708	7.16	23.77	55.82	170.75	15.465	113.285	6.82381	0.000112504	TTC9
	ENSSSCT00000023900	77.06	61	11.79	5.22	69.03	8.505	3.08831	8.75e-07	LIPG
	ENSSSCT00000024059	2.79	7.13	120.29	105.33	4.96	112.81	6.81775	5.94e-10	HES4
	ENSSSCT00000024075	2.29	0.1	24.11	61.69	1.195	42.9	5.42291	6.07e-05	STAT1
	ENSSSCT00000024200	1.68	0.001	461.73	353.19	0.8405	407.46	8.67051	7.49e-14	-
	ENSSSCT00000024474	2.97	2.5	46.51	56.85	2.735	51.68	5.69153	6.17e-12	-
	ENSSSCT00000024553	0.001	9	648.73	563.28	4.5005	606.005	9.24319	1.26e-07	-
	ENSSSCT00000024634	2.12	5.1	24.56	31.83	3.61	28.195	4.81737	1.81e-05	-
	ENSSSCT00000024635	39.39	36.85	173.48	155.52	38.12	164.5	7.36194	0.000465206	-
	ENSSSCT00000024643	29.7	43.65	551.63	287.42	36.675	419.525	8.71261	1.7e-08	ISG20
	ENSSSCT00000024810	1.16	0.45	16.13	19.73	0.805	17.93	4.1643	1.09e-08	WNT9A
	ENSSSCT00000025039	0.001	0.01	1.86	3.07	0.0055	2.465	1.30159	5.02e-09	DCHS1
	ENSSSCT00000025107	0.49	0.001	15	10.96	0.2455	12.98	3.69822	0.000132217	SLC2A6
	ENSSSCT00000025162	0.01	0.001	5.63	0.69	0.0055	3.16	1.65992	3.71e-06	A4GNT
	ENSSSCT00000025376	13.21	11.83	98.93	118.38	12.52	108.655	6.76361	3.59e-08	BATF2
	ENSSSCT00000025549	2.48	1.64	12.41	20.56	2.06	16.485	4.04308	0.000176656	-
	ENSSSCT00000025628	0.001	0.001	0.001	17.13	0.001	8.5655	3.09854	3.86e-05	DSG2
	ENSSSCT00000025647	2.78	13.32	0.001	0.001	8.05	0.001	-9.96578	0.00047783	IL6
	ENSSSCT00000025711	0.17	0.001	22.32	46.4	0.0855	34.36	5.10266	9.06e-16	TNFSF10
	ENSSSCT00000025826	2.79	4.86	24.44	20.35	3.825	22.395	4.4851	0.000180817	-
	ENSSSCT00000025854	0.001	27.77	0.001	0.001	13.8855	0.001	-9.96578	0.000111805	HNRNPK
	ENSSSCT00000025943	7.73	10.5	78.07	88.26	9.115	83.165	6.3779	0.000107371	-
	ENSSSCT00000026098	0.24	0.52	12.91	14.39	0.38	13.65	3.77083	2.56e-06	BACH2
	ENSSSCT00000026225	0.25	0.42	10.82	28.05	0.335	19.435	4.28059	5.46e-11	NKX3-1
	ENSSSCT00000026345	3.04	3.68	80.28	131.33	3.36	105.805	6.72526	2.25e-12	-
	ENSSSCT00000026505	5.9	4.77	39.72	31.58	5.335	35.65	5.15583	1.72e-06	TMEM243
	ENSSSCT00000026652	30.95	42.21	142.2	240.84	36.58	191.52	7.58135	2.92e-05	-
	ENSSSCT00000026750	0.001	0.001	4.07	9.23	0.001	6.65	2.73335	1.89e-05	-
	ENSSSCT00000026775	1.3	0.56	260.55	439.49	0.93	350.02	8.45129	3.89e-27	DDX58
	ENSSSCT00000027313	0.001	0.63	32.22	80.76	0.3155	56.49	5.81992	1.31e-09	DTX3L
	ENSSSCT00000027358	6.72	31.53	349.74	294.43	19.125	322.085	8.3313	9.1e-08	-
	ENSSSCT00000027475	1.7	5.02	16.2	41.79	3.36	28.995	4.85773	0.000125001	RNF19B
	ENSSSCT00000027500	0.76	1.32	8.39	13.82	1.04	11.105	3.47314	4.94e-05	ABL2
	ENSSSCT00000027951	0.18	0.03	3.97	5.89	0.105	4.93	2.30159	0.000580565	SULT1C4
	ENSSSCT00000028022	5.7	2.57	0.03	0.001	4.135	0.0155	-6.01159	0.000106595	RAB29
	ENSSSCT00000028150	5.84	6.16	93.71	166.41	6	130.06	7.02303	8.53e-11	EIF2AK2
	ENSSSCT00000028294	6.52	6.49	26.93	41.8	6.505	34.365	5.10287	7.74e-05	-
	ENSSSCT00000028670	21.56	27.42	118.05	127.4	24.49	122.725	6.93929	1.43e-05	PRRG1
	ENSSSCT00000029122	9.66	23.01	27.59	176.02	16.335	101.805	6.66966	0.0010585	SAMD9
	ENSSSCT00000029270	21.02	4.12	700.96	496.41	12.57	598.685	9.22565	1.76e-11	IFI44L
	ENSSSCT00000029309	3.91	3.24	26.47	50.09	3.575	38.28	5.25852	3.07e-07	-
	ENSSSCT00000030140	2.53	3.16	93.53	108.94	2.845	101.235	6.66156	9.18e-17	HERC5
	ENSSSCT00000030291	0.001	0.001	0.35	2	0.001	1.175	0.232661	0.000614952	DHX29
	ENSSSCT00000030523	3.93	2.3	261.98	260	3.115	260.99	8.02785	1.25e-20	UBE2L6
	ENSSSCT00000030553	0.001	0.001	0.001	32.3	0.001	16.1505	4.01351	4.12e-05	CMPK2
	ENSSSCT00000030602	0.001	0.001	1.28	1.78	0.001	1.53	0.613532	2.36e-05	-
	ENSSSCT00000030706	0.5	1.08	0.001	0.001	0.79	0.001	-9.96578	0.000354538	CUL9
	ENSSSCT00000031037	0.54	0.53	0.98	14.92	0.535	7.95	2.99095	0.000598711	ETV6
	ENSSSCT00000031166	0.55	0.3	17.98	57.67	0.425	37.825	5.24127	2.74e-14	-
	ENSSSCT00000031283	0.23	1.31	8.01	17.82	0.77	12.915	3.69098	0.000767154	CGA
	ENSSSCT00000031405	0.06	0.001	11.85	29.34	0.0305	20.595	4.36422	7.35e-06	XAF1
	ENSSSCT00000032534	2.86	4.38	25.1	72.36	3.62	48.73	5.60674	4.54e-06	IL15RA
	ENSSSCT00000032605	6.5	3.47	287.06	295.56	4.985	291.31	8.18641	2.18e-17	PSMB9
	ENSSSCT00000032717	0.31	0.001	27.44	155.5	0.1555	91.47	6.51523	1.16e-08	TNFSF10
	ENSSSCT00000032728	7.76	8.42	31.32	38.94	8.09	35.13	5.13463	9.93e-05	-
	ENSSSCT00000032852	0.84	3.93	35.55	26.69	2.385	31.12	4.95977	1.67e-05	CENPI
	ENSSSCT00000032943	8.77	12.31	24.63	85.99	10.54	55.31	5.78947	0.000490223	KLF4
	ENSSSCT00000032994	2.35	1.75	7.86	294.85	2.05	151.355	7.24179	9.6e-06	-
	ENSSSCT00000033018	0.001	0.001	28.09	35.99	0.001	32.04	5.0018	1.05e-05	-
	ENSSSCT00000033089	0.74	2.89	11.53	58.25	1.815	34.89	5.12474	2.39e-05	MAP3K8
	ENSSSCT00000033100	7.18	7.33	42.38	97.12	7.255	69.75	6.12412	1.61e-05	NBN
	ENSSSCT00000033171	6.44	5.3	29.73	222.53	5.87	126.13	6.97877	7.81e-06	ATF3
	ENSSSCT00000033209	0.001	0.001	2.92	11.27	0.001	7.095	2.8268	0.000251795	NFKB2
	ENSSSCT00000033267	0.001	0.001	0.001	124.94	0.001	62.4705	5.9651	0.000273773	S100A14
	ENSSSCT00000033540	0.001	0.001	139.72	119.25	0.001	129.485	7.01664	5.07e-43	UBA7
	ENSSSCT00000033560	0.07	0.39	11.48	5.33	0.23	8.405	3.07125	5.5e-06	DHX58
	ENSSSCT00000033596	0.001	0.001	7.75	14.3	0.001	11.025	3.46271	2.07e-07	CLEC2D
	ENSSSCT00000033727	5.44	24.52	208.98	170.96	14.98	189.97	7.56963	7.04e-07	-
	ENSSSCT00000034093	6.94	1.54	113.69	55.66	4.24	84.675	6.40386	9.3e-06	-
	ENSSSCT00000034145	0.16	0.88	14.26	8.85	0.52	11.555	3.53045	0.00103714	-
	ENSSSCT00000034172	0.001	0.27	11.17	46.42	0.1355	28.795	4.84775	2.91e-05	CCL20
	ENSSSCT00000034213	0.001	0.001	92.62	740.46	0.001	416.54	8.70231	3.31e-13	CCL5
	ENSSSCT00000034425	5.89	5.96	24.99	36.33	5.925	30.66	4.93829	0.000176752	MAP3K8
	ENSSSCT00000034426	6.86	17.8	77.65	258.55	12.33	168.1	7.39318	4.76e-07	TNFAIP3
	ENSSSCT00000034482	0.001	0.15	34.83	19.53	0.0755	27.18	4.76447	0.000112661	UBA7
	ENSSSCT00000034495	8.75	3.15	4990.35	5617.24	5.95	5303.8	12.3728	9.18e-32	IFIT1
	ENSSSCT00000034541	0.001	0.11	22.62	15.39	0.0555	19.005	4.24831	8.37e-07	CD86
	ENSSSCT00000034728	0.001	0.001	0.001	23.55	0.001	11.7755	3.55772	2.03e-05	ITGB4
	ENSSSCT00000034994	5.82	32.27	262.02	92.69	19.045	177.355	7.4705	9.81e-05	CCL5
	ENSSSCT00000034995	0.001	0.001	33.43	68.56	0.001	50.995	5.67228	1.97e-09	IFN-ALPHA-2
	ENSSSCT00000035038	0.38	4.96	40.27	99.69	2.67	69.98	6.12887	2.03e-05	-
	ENSSSCT00000035155	0.11	0.001	63.73	125.56	0.0555	94.645	6.56445	5.63e-28	DHX58
	ENSSSCT00000035206	0.001	0.001	32.9	137.09	0.001	84.995	6.40931	7.41e-10	CH242-81E23.3
	ENSSSCT00000035227	330.85	348	4095.48	2256.94	339.425	3176.21	11.6331	1.35e-08	TMP-SLA-2
	ENSSSCT00000035268	0.001	0.001	156.44	107.98	0.001	132.21	7.04669	1.7e-25	IFIT2
	ENSSSCT00000035464	0.001	0.001	0.001	25.25	0.001	12.6255	3.65827	0.000283486	GBP6
	ENSSSCT00000035478	30.29	47.56	180.02	197.35	38.925	188.685	7.55984	0.00017585	TRIM25
	ENSSSCT00000035488	2.83	0.84	860.11	919.81	1.835	889.96	9.7976	2.42e-27	MX2
	ENSSSCT00000035522	14.9	14.69	353.06	314.61	14.795	333.835	8.38299	7.17e-13	STAT1
	ENSSSCT00000035739	0.001	0.001	0.84	6.48	0.001	3.66	1.87184	0.000569774	THY1
	ENSSSCT00000035772	0.99	0.7	1925.76	782.64	0.845	1354.2	10.4032	6.18e-33	IFITM1
	ENSSSCT00000035848	52.67	36.91	405.91	228.64	44.79	317.275	8.30959	1.71e-06	SLA-11
	ENSSSCT00000035898	1.52	0.33	517.42	618.3	0.925	567.86	9.14939	2.41e-24	IFIT2
	ENSSSCT00000035963	1.81	0.001	47.61	162.13	0.9055	104.87	6.71246	9.87e-06	UBD
	ENSSSCT00000035969	1.27	5.27	45.19	76.42	3.27	60.805	5.92612	4.39e-07	-
	ENSSSCT00000036290	42.39	47.47	256.85	423.78	44.93	340.315	8.41073	1.76e-07	JUN
	ENSSSCT00000036305	0.001	0.001	0.99	3.13	0.001	2.06	1.04264	0.000117559	KDM6A
	ENSSSCT00000036320	2.78	1.37	125.47	97.1	2.075	111.285	6.79812	1.34e-06	UBA7
	ENSSSCT00000036378	0.001	0.53	20.46	24.63	0.2655	22.545	4.49474	0.000341312	CD86
	ENSSSCT00000036510	0.001	0.001	1.59	6.76	0.001	4.175	2.06178	6.96e-05	NFKBIZ
	TCONS_00000294	4.01	3.25	19.23	36.88	3.63	28.055	4.81019	6.24e-07	XLOC_000234
	TCONS_00001040	0.001	1.89	0.001	0.001	0.9455	0.001	-9.96578	0.000689599	XLOC_000807
	TCONS_00001385	0.78	1.05	0.001	0.001	0.915	0.001	-9.96578	0.000290896	XLOC_001037
	TCONS_00002738	2.66	3.36	36.83	24.28	3.01	30.555	4.93334	0.000796558	XLOC_002140
	TCONS_00003361	8.64	4.44	15.33	56.69	6.54	36.01	5.17033	0.000949706	XLOC_002592
	TCONS_00003712	0.001	0.001	3.35	2.14	0.001	2.745	1.45681	4.15e-11	XLOC_002858
	TCONS_00003939	0.001	0.001	9.96	21.42	0.001	15.69	3.97177	1.87e-16	XLOC_003055
	TCONS_00004131	8.24	5.71	0.001	0.001	6.975	0.001	-9.96578	7.87e-05	XLOC_003195
	TCONS_00004626	0.001	4.72	0.001	0.001	2.3605	0.001	-9.96578	0.00035957	XLOC_003553
	TCONS_00004821	88.13	69.37	475.45	283.07	78.75	379.26	8.56704	4.81e-05	XLOC_003691
	TCONS_00004824	455.26	304.71	5037.37	1926.79	379.985	3482.08	11.7657	3.22e-07	XLOC_003691
	TCONS_00005288	1.8	1.63	10.68	11.33	1.715	11.005	3.46009	1.14e-05	XLOC_004041
	TCONS_00005335	0.001	0.001	1.29	3.96	0.001	2.625	1.39232	9.32e-07	XLOC_004062
	TCONS_00005337	3.33	3.8	0.001	0.001	3.565	0.001	-9.96578	7.97e-09	XLOC_004062
	TCONS_00006937	1.69	1.02	0.001	0.001	1.355	0.001	-9.96578	0.000164598	XLOC_005281
	TCONS_00007774	0.001	0.001	1.01	3.64	0.001	2.325	1.21723	1.9e-06	XLOC_005971
	TCONS_00008020	1.08	2.97	15.56	30.83	2.025	23.195	4.53574	0.000239856	XLOC_006187
	TCONS_00008337	0.001	0.001	0.94	2.25	0.001	1.595	0.673556	9.22e-05	XLOC_006436
	TCONS_00008342	0.4	0.1	2.44	7.22	0.25	4.83	2.27202	0.000633156	XLOC_006439
	TCONS_00009346	0.001	0.001	13.69	4.85	0.001	9.27	3.21257	5.44e-05	XLOC_007252
	TCONS_00009355	0.26	0.71	54.57	64.18	0.485	59.375	5.89178	8.1e-13	XLOC_007257
	TCONS_00009393	5.24	1.49	152.95	353.75	3.365	253.35	7.98499	4.08e-13	XLOC_007286
	TCONS_00009394	0.001	0.25	42.36	106.69	0.1255	74.525	6.21965	2.2e-17	XLOC_007286
	TCONS_00009630	0.16	0.001	2.52	13.15	0.0805	7.835	2.96993	0.000685424	XLOC_007498
	TCONS_00009852	0.14	1.07	9.66	9.45	0.605	9.555	3.25626	0.000765365	XLOC_007666
	TCONS_00010694	0.001	0.001	0.001	8.55	0.001	4.2755	2.09609	0.000618384	XLOC_008323
	TCONS_00010811	0.09	0.79	10.84	12.76	0.44	11.8	3.56071	0.000343596	XLOC_008423
	TCONS_00011175	10.59	6.94	71.11	61.5	8.765	66.305	6.05105	1.77e-05	XLOC_008672
	TCONS_00011217	0.69	0.22	19.13	16.17	0.455	17.65	4.1416	9.22e-09	XLOC_008702
	TCONS_00011702	0.001	0.05	54.82	150.3	0.0255	102.56	6.68032	3.91e-29	XLOC_009051
	TCONS_00011721	0.001	0.001	7.73	6.62	0.001	7.175	2.84298	6.91e-07	XLOC_009062
	TCONS_00011724	0.01	0.04	1.78	1.05	0.025	1.415	0.500802	0.000853665	XLOC_009064
	TCONS_00011732	0.21	0.68	5.39	14.82	0.445	10.105	3.337	7.75e-07	XLOC_009070
	TCONS_00011819	4.43	7.51	191.82	234.65	5.97	213.235	7.7363	1.11e-15	XLOC_009144
	TCONS_00012335	0.51	1.47	21.06	59.91	0.99	40.485	5.33932	1.69e-11	XLOC_009552
	TCONS_00012336	1.5	3.6	38.11	84.2	2.55	61.155	5.9344	8.34e-11	XLOC_009552
	TCONS_00012337	1.45	0.52	42.65	56.88	0.985	49.765	5.63706	3.6e-15	XLOC_009552
	TCONS_00012338	0.62	1.99	16.93	26.42	1.305	21.675	4.43796	8.73e-09	XLOC_009552
	TCONS_00012640	1.73	0.7	0.001	0.001	1.215	0.001	-9.96578	0.000823363	XLOC_009751
	TCONS_00012665	1.47	2.69	19.43	16.65	2.08	18.04	4.17313	1.26e-07	XLOC_009770
	TCONS_00012738	2.11	4.52	11.33	17.84	3.315	14.585	3.86641	0.000901452	XLOC_009813
	TCONS_00013058	4.76	6.46	22.16	29.52	5.61	25.84	4.69153	0.000469628	XLOC_010039
	TCONS_00013062	10.96	19.11	58.75	98.93	15.035	78.84	6.30086	0.000112226	XLOC_010039
	TCONS_00013171	5.19	6.76	0.001	0.001	5.975	0.001	-9.96578	0.000135722	XLOC_010124
	TCONS_00013212	0.001	0.001	5.33	18.61	0.001	11.97	3.58135	1.32e-12	XLOC_010156
	TCONS_00014067	0.31	0.44	9.16	38.3	0.375	23.73	4.56864	3.97e-08	XLOC_010826
	TCONS_00014068	0.26	0.64	15.03	56.78	0.45	35.905	5.16611	4.91e-08	XLOC_010826
	TCONS_00015095	5.62	5	12.06	49.94	5.31	31	4.9542	0.000282236	XLOC_011583
	TCONS_00016375	0.01	38.83	0.001	0.001	19.42	0.001	-9.96578	2.33e-05	XLOC_012636
	TCONS_00016433	7.79	5.27	34.7	47.67	6.53	41.185	5.36405	1.25e-05	XLOC_012686
	TCONS_00016558	0.001	0.001	10.99	5.91	0.001	8.45	3.07895	2.87e-06	XLOC_012791
	TCONS_00016659	3.14	2.97	0.001	0.001	3.055	0.001	-9.96578	8.08e-09	XLOC_012869
	TCONS_00017102	2.42	23.57	0.001	0.001	12.995	0.001	-9.96578	1.67e-13	XLOC_013200
	TCONS_00017432	5.81	7.39	31.48	33.34	6.6	32.41	5.01837	2.27e-05	XLOC_013432
	TCONS_00017549	0.001	0.001	0.41	4.68	0.001	2.545	1.34767	9.03e-06	XLOC_013541
	TCONS_00018372	0.06	0.001	3.19	15.19	0.0305	9.19	3.20006	2.53e-05	XLOC_014232
	TCONS_00018725	0.17	0.12	39.19	57.82	0.145	48.505	5.60006	7.92e-28	XLOC_014512
	TCONS_00018726	0.72	0.23	33.04	67.83	0.475	50.435	5.65635	3.83e-16	XLOC_014512
	TCONS_00019012	6.99	5.8	34.39	223.8	6.395	129.095	7.01229	2.27e-07	XLOC_014737
	TCONS_00019023	0.26	0.001	6.09	6.55	0.1305	6.32	2.65992	0.000225482	XLOC_014746
	TCONS_00019064	1.3	4.17	18.2	43.72	2.735	30.96	4.95233	8.2e-06	XLOC_014778
	TCONS_00019211	0.23	0.25	1.06	6.46	0.24	3.76	1.91073	0.00101869	XLOC_014910
	TCONS_00019403	0.001	0.001	14.3	9.17	0.001	11.735	3.55275	0.00035926	XLOC_015052
	TCONS_00019413	6.06	3.82	1241.23	1361.5	4.94	1301.37	10.3458	1.24e-30	XLOC_015059
	TCONS_00019417	0.001	0.19	392.48	513.42	0.0955	452.95	8.82321	5.28e-30	XLOC_015060
	TCONS_00020219	3.31	3.56	173.32	495.27	3.435	334.295	8.38498	1.53e-18	XLOC_015679
	TCONS_00020220	0.04	0.001	7.24	17.22	0.0205	12.23	3.61235	1.06e-10	XLOC_015679
	TCONS_00020325	0.43	1.15	15.65	22.74	0.79	19.195	4.26266	0.000952756	XLOC_015761
	TCONS_00020672	1.32	1.08	8.12	44.05	1.2	26.085	4.70515	0.000465247	XLOC_016003
	TCONS_00021135	7.05	2.98	3367.52	6514.01	5.015	4940.77	12.2705	5.12e-31	XLOC_016352
	TCONS_00021141	18.73	16.93	258.94	194.44	17.83	226.69	7.82458	9.81e-11	XLOC_016356
	TCONS_00021359	0.001	0.001	1.05	3.74	0.001	2.395	1.26003	0.000199806	XLOC_016526
	TCONS_00021444	5.81	5.71	29.54	20.66	5.76	25.1	4.64962	0.000651319	XLOC_016594
	TCONS_00022051	19.96	15.54	61.04	77.05	17.75	69.045	6.10947	0.000965528	XLOC_017033
	TCONS_00022282	0.28	0.35	32.89	43.78	0.315	38.335	5.26059	2.56e-16	XLOC_017224
	TCONS_00022590	0.001	0.08	21.4	24.03	0.0405	22.715	4.50557	6.56e-11	XLOC_017450
	TCONS_00022591	3.75	3.26	258.37	295.77	3.505	277.07	8.11411	5.86e-22	XLOC_017450
	TCONS_00022981	0.51	1.25	0.001	0.001	0.88	0.001	-9.96578	0.000108364	XLOC_017734
	TCONS_00023216	2.07	4.66	15.9	22.65	3.365	19.275	4.26866	0.000197321	XLOC_017919
	TCONS_00023830	7.78	9.7	44.26	33.69	8.74	38.975	5.28448	7.23e-05	XLOC_018403
	TCONS_00023942	0.1	0.31	4.04	6.58	0.205	5.31	2.40871	0.000571733	XLOC_018480
	TCONS_00023958	0.06	0.001	3.38	2.87	0.0305	3.125	1.64386	0.000953608	XLOC_018492
	TCONS_00024145	0.06	0.001	24.72	65.52	0.0305	45.12	5.4957	2.32e-23	XLOC_018601
	TCONS_00024146	0.001	0.04	38.13	451.51	0.0205	244.82	7.93558	4.81e-19	XLOC_018601
	TCONS_00024235	0.001	0.001	4.23	0.001	0.001	2.1155	1.081	0.000324031	XLOC_018666
	TCONS_00024416	0.001	0.001	0.45	1.23	0.001	0.84	-0.251539	0.000263337	XLOC_018825
	TCONS_00025314	13.12	27.2	73.8	78.1	20.16	75.95	6.24698	0.000858017	XLOC_019528
	TCONS_00025486	0.001	0.001	0.22	1.67	0.001	0.945	-0.0816138	8.1e-05	XLOC_019646
	TCONS_00025677	31.21	23.4	153.22	162.1	27.305	157.66	7.30067	2.98e-06	XLOC_019796
	TCONS_00025679	0.56	0.24	10.89	11.53	0.4	11.21	3.48671	6.11e-06	XLOC_019796
	TCONS_00025682	22.68	17.2	240.2	215.86	19.94	228.03	7.83308	1.34e-09	XLOC_019798
	TCONS_00026097	0.09	0.001	11.44	5.19	0.0455	8.315	3.05572	8.77e-05	XLOC_020129
	TCONS_00026541	1.38	1.38	60.57	155.06	1.38	107.815	6.75241	4.29e-17	XLOC_020478
	TCONS_00026548	3.21	0.93	80.35	214.16	2.07	147.255	7.20217	1.25e-12	XLOC_020485
	TCONS_00026690	2.39	2.98	20.92	25.3	2.685	23.11	4.53045	1.74e-07	XLOC_020604
	TCONS_00027426	0.53	0.71	7.23	14.05	0.62	10.64	3.41143	2.42e-06	XLOC_021171
	TCONS_00027986	0.001	0.001	4.08	3.15	0.001	3.615	1.854	4.2e-08	XLOC_021608
	TCONS_00027995	1.28	1.17	0.001	0.001	1.225	0.001	-9.96578	0.000465427	XLOC_021608
	TCONS_00028626	2.97	3.55	11.58	18.38	3.26	14.98	3.90497	0.000270006	XLOC_022152
	TCONS_00029265	0.93	0.69	12.49	12.06	0.81	12.275	3.61765	1.42e-05	XLOC_022654
	TCONS_00029622	2.15	6.63	431.31	81.88	4.39	256.595	8.00335	2.13e-10	XLOC_022958
	TCONS_00029642	0.56	0.58	5.77	8.88	0.57	7.325	2.87283	1.73e-06	XLOC_022975
	TCONS_00029739	0.001	0.04	7.48	16.75	0.0205	12.115	3.59872	6.2e-15	XLOC_023058
	TCONS_00029740	0.06	0.06	4.78	13.66	0.06	9.22	3.20477	5.85e-11	XLOC_023058
	TCONS_00030054	0.001	0.001	2.65	11.23	0.001	6.94	2.79494	4.29e-13	XLOC_023281
	TCONS_00030061	0.24	0.6	3.09	4.81	0.42	3.95	1.98185	0.000222275	XLOC_023286
	TCONS_00030164	13.79	15.07	244.82	332.71	14.43	288.765	8.17375	7.43e-14	XLOC_023370
	TCONS_00030165	5.12	5.94	113.22	171.71	5.53	142.465	7.15446	7.26e-15	XLOC_023370
	TCONS_00030501	2.29	2.6	22.93	38.19	2.445	30.56	4.93357	2.27e-08	XLOC_023599
	TCONS_00030552	0.03	0.001	0.001	38.94	0.0155	19.4705	4.28322	0.000406428	XLOC_023641
	TCONS_00030644	0.3	0.67	2.58	7.65	0.485	5.115	2.35473	0.000580719	XLOC_023712
	TCONS_00030822	1.34	2.02	0.001	0.001	1.68	0.001	-9.96578	3.22e-05	XLOC_023860
	TCONS_00030832	0.37	1.33	0.001	0.001	0.85	0.001	-9.96578	0.0009096	XLOC_023868
	TCONS_00030980	0.001	0.001	0.6	1.96	0.001	1.28	0.356144	6.24e-05	XLOC_023976
	TCONS_00031681	4.99	2.39	30.29	49.33	3.69	39.81	5.31506	1.2e-06	XLOC_024510
	TCONS_00031758	1.9	4.64	0.001	0.001	3.27	0.001	-9.96578	1.86e-11	XLOC_024566
	TCONS_00031786	12.29	14.62	45.02	89.62	13.455	67.32	6.07296	5.35e-05	XLOC_024588
	TCONS_00032117	5.18	2.39	167.2	78.7	3.785	122.95	6.94193	2.76e-12	XLOC_024852
	TCONS_00032118	2.07	0.77	65.01	76.82	1.42	70.915	6.14802	7.47e-14	XLOC_024852
	TCONS_00032235	0.001	0.001	0.001	4.85	0.001	2.4255	1.27828	0.000425013	XLOC_024946
	TCONS_00033296	0.001	0.001	1.36	3.13	0.001	2.245	1.16672	3e-06	XLOC_025762
	TCONS_00033392	8.89	15.57	41.45	77.92	12.23	59.685	5.8993	0.00011574	XLOC_025840
	TCONS_00033720	6.98	5.22	228.92	382.97	6.1	305.945	8.25713	1.06e-17	XLOC_026090
	TCONS_00033762	0.001	0.001	11.27	12.5	0.001	11.885	3.57107	0.000694762	XLOC_026128
	TCONS_00033837	2.31	1.79	0.001	0.001	2.05	0.001	-9.96578	0.000128769	XLOC_026172
	TCONS_00034615	0.26	1.22	10.93	16.06	0.74	13.495	3.75435	2.43e-05	XLOC_026727
	TCONS_00034979	0.001	0.001	1.6	1.73	0.001	1.665	0.735522	0.000108488	XLOC_026981
	TCONS_00035392	3.72	2.36	35.82	36.9	3.04	36.36	5.18428	7.12e-08	XLOC_027291
	TCONS_00035637	0.87	0.52	27.88	18.8	0.695	23.34	4.54473	1.35e-05	XLOC_027490
	TCONS_00036016	8.98	4.05	1101.14	381.23	6.515	741.185	9.53369	4.65e-17	XLOC_027800
	TCONS_00036169	1.47	1.74	7.24	12.79	1.605	10.015	3.32409	0.000293819	XLOC_027906
	TCONS_00036171	26.15	24.18	128.8	187.89	25.165	158.345	7.30693	1.62e-06	XLOC_027906
	TCONS_00036744	1.06	2.67	141.64	23.81	1.865	82.725	6.37025	5.96e-09	XLOC_028328
	TCONS_00036875	2.97	1.77	13.27	30.52	2.37	21.895	4.45253	2.8e-06	XLOC_028406
	TCONS_00036961	1.33	9	60.14	101.99	5.165	81.065	6.34101	1.07e-05	XLOC_028482
	TCONS_00037714	3.63	1.66	34.79	9.26	2.645	22.025	4.46107	0.000505606	XLOC_029012
	TCONS_00037935	0.001	0.001	0.7	1.81	0.001	1.255	0.327687	0.000931084	XLOC_029162
	TCONS_00038014	2.83	2.23	0.001	0.001	2.53	0.001	-9.96578	1.54e-05	XLOC_029217
	TCONS_00038143	4.66	3.74	32.74	22.68	4.2	27.71	4.79233	3.05e-06	XLOC_029324
	TCONS_00039143	9.99	11.25	1.88	0.35	10.62	1.115	0.157044	9.97e-05	XLOC_030083
	TCONS_00039474	0.1	0.03	3.41	3.42	0.065	3.415	1.77189	3.41e-08	XLOC_030310
	TCONS_00039814	9.7	40.18	271.65	264.32	24.94	267.985	8.06601	2.14e-06	XLOC_030550
	TCONS_00039866	4	7.1	0.84	0.71	5.55	0.775	-0.367732	0.000448045	XLOC_030584
	TCONS_00040184	0.36	1.11	19.94	21.29	0.735	20.615	4.36562	1.07e-06	XLOC_030824
	TCONS_00040784	0.05	0.3	6.18	9.16	0.175	7.67	2.93923	0.000175937	XLOC_031292
	TCONS_00041265	0.001	0.15	30.02	56.66	0.0755	43.34	5.43763	1.54e-09	XLOC_031678
	TCONS_00041492	0.001	12.95	0.001	0.001	6.4755	0.001	-9.96578	0.000652569	XLOC_031860
	TCONS_00041687	0.001	0.001	0.001	9.62	0.001	4.8105	2.26619	0.000986139	XLOC_032008
	TCONS_00042125	0.001	0.001	0.5	2.03	0.001	1.265	0.339137	9.97e-05	XLOC_032340
	TCONS_00042544	0.001	0.04	0.08	10.54	0.0205	5.31	2.40871	0.000992015	XLOC_032636
	TCONS_00042735	0.001	0.001	7.66	4.85	0.001	6.255	2.64501	7.02e-07	XLOC_032785
	TCONS_00042770	3.81	1.05	22.46	52.12	2.43	37.29	5.22072	0.000244942	XLOC_032812
	TCONS_00043024	0.001	0.001	1.3	15.05	0.001	8.175	3.03122	3.2e-05	XLOC_032993
	TCONS_00043424	7.06	7.87	0.001	0.001	7.465	0.001	-9.96578	8.31e-05	XLOC_033307
	TCONS_00043692	0.001	0.001	0.41	6.75	0.001	3.58	1.83996	2.03e-05	XLOC_033521
	TCONS_00043909	2.34	7.65	0.001	0.001	4.995	0.001	-9.96578	3.02e-08	XLOC_033700
	TCONS_00044649	1.51	1.67	0.001	0.001	1.59	0.001	-9.96578	2.36e-05	XLOC_034246
	TCONS_00044756	9.93	11.53	44.45	70.97	10.73	57.71	5.85075	1.29e-05	XLOC_034311
	TCONS_00044757	17.24	15.4	66.29	119.52	16.32	92.905	6.53768	9.48e-06	XLOC_034311
	TCONS_00044883	2.38	4.33	0.001	0.001	3.355	0.001	-9.96578	5.34e-08	XLOC_034388
	TCONS_00045185	13.36	15.18	53.23	98.08	14.27	75.655	6.24136	2.68e-05	XLOC_034612
	TCONS_00045186	8.99	9.68	72.72	125.97	9.335	99.345	6.63438	8.15e-09	XLOC_034612
	TCONS_00045461	0.001	0.001	17.35	18.65	0.001	18	4.16993	8.31e-14	XLOC_034815
	TCONS_00045486	0.16	0.12	6.47	13.6	0.14	10.035	3.32697	5.49e-10	XLOC_034834
	TCONS_00045674	11.33	7.71	30.37	61.4	9.52	45.885	5.51995	0.000206021	XLOC_034975
	TCONS_00045675	4.85	1.7	24.02	27.97	3.275	25.995	4.70016	2.72e-05	XLOC_034975
	TCONS_00046368	0.001	0.001	9.52	24.94	0.001	17.23	4.10685	3.42e-09	XLOC_035507
	TCONS_00046609	5.36	15.06	0.001	0.001	10.21	0.001	-9.96578	1.68e-13	XLOC_035698
	TCONS_00046762	0.001	0.001	7.51	8.37	0.001	7.94	2.98914	1.05e-08	XLOC_035814
	TCONS_00046764	0.15	0.05	20.6	28.6	0.1	24.6	4.62059	5.4e-13	XLOC_035814
	TCONS_00047024	0.69	0.43	7.38	4.19	0.56	5.785	2.53232	1.7e-05	XLOC_035960
	TCONS_00047341	0.42	2.01	9.41	21.55	1.215	15.48	3.95233	3.66e-05	XLOC_036195
	TCONS_00047647	0.001	0.001	1.51	30.46	0.001	15.985	3.99865	2.61e-05	XLOC_036437
	TCONS_00047655	0.001	0.001	4.46	0.77	0.001	2.615	1.38681	0.00103526	XLOC_036442
	TCONS_00047710	0.05	0.22	6.68	6.69	0.135	6.685	2.74093	5.45e-07	XLOC_036487
	TCONS_00047798	0.001	0.71	18.72	21.18	0.3555	19.95	4.31832	0.000305362	XLOC_036565
	TCONS_00048325	0.001	0.001	0.85	3.19	0.001	2.02	1.01436	7.23e-05	XLOC_036961
	TCONS_00048339	1.83	2.95	32.16	38.91	2.39	35.535	5.15117	1.21e-09	XLOC_036970
	TCONS_00048866	0.001	0.001	2.75	2.35	0.001	2.55	1.3505	5.88e-06	XLOC_037381
	TCONS_00049070	0.001	0.001	4.76	15.39	0.001	10.075	3.33271	1.8e-10	XLOC_037523
	TCONS_00049174	0.001	0.001	0.79	2.83	0.001	1.81	0.85599	4.37e-05	XLOC_037616
	TCONS_00049185	0.34	0.53	4.04	3.33	0.435	3.685	1.88166	0.000871912	XLOC_037624
	TCONS_00049249	1.9	6.96	0.001	0.001	4.43	0.001	-9.96578	8.03e-06	XLOC_037664
	TCONS_00049537	0.01	0.17	5.71	2.53	0.09	4.12	2.04264	0.000842961	XLOC_037897
	TCONS_00049601	30.82	20.55	64.89	139.8	25.685	102.345	6.6773	0.00105818	XLOC_037947
	TCONS_00049840	5.78	7.46	43.94	49.23	6.62	46.585	5.54179	1.11e-05	XLOC_038133
	TCONS_00049883	0.03	0.04	12.74	7.35	0.035	10.045	3.32841	2.28e-09	XLOC_038168
	TCONS_00050134	6.66	3.98	116	120.48	5.32	118.24	6.88557	2.65e-13	XLOC_038343
	TCONS_00050612	1.43	0.61	22.74	27.01	1.02	24.875	4.63662	2.02e-05	XLOC_038722
	TCONS_00050635	0.81	0.06	15.7	55.82	0.435	35.76	5.16027	3.87e-08	XLOC_038736
	TCONS_00050670	5.71	9.68	80.31	120.84	7.695	100.575	6.65213	1.11e-08	XLOC_038756
	TCONS_00050838	8.73	16.4	0.001	0.001	12.565	0.001	-9.96578	1.57e-15	XLOC_038864
	TCONS_00051780	0.001	0.001	3.42	6.16	0.001	4.79	2.26003	2.48e-15	XLOC_039617
	TCONS_00051782	5.2	5.01	20.95	25.91	5.105	23.43	4.55029	6.77e-05	XLOC_039617
	TCONS_00052019	0.001	0.001	1.45	1.76	0.001	1.605	0.682573	0.000188909	XLOC_039776
	TCONS_00052021	0.001	0.001	1.59	4.96	0.001	3.275	1.71149	0.000650309	XLOC_039778
	TCONS_00052327	1.73	0.37	15.04	26.22	1.05	20.63	4.36667	0.000896756	XLOC_039986
	TCONS_00052957	0.001	35.24	0.001	0.001	17.6205	0.001	-9.96578	0.000121872	XLOC_040412
	TCONS_00053130	3.48	2.04	0.001	0.001	2.76	0.001	-9.96578	0.000969183	XLOC_040539
	TCONS_00053165	0.76	1.36	6.02	19.21	1.06	12.615	3.65707	2.76e-06	XLOC_040565
	TCONS_00053439	0.001	0.001	4.11	6.66	0.001	5.385	2.42895	3.86e-05	XLOC_040780
	TCONS_00054615	0.001	0.06	14.34	1.86	0.0305	8.1	3.01792	0.000145474	XLOC_041711
	TCONS_00054872	0.001	0.001	1.07	1.58	0.001	1.325	0.405992	2.93e-05	XLOC_041902
	TCONS_00055065	12.18	7.38	39.88	51.6	9.78	45.74	5.51538	0.000140356	XLOC_042021
	TCONS_00055084	7.81	3.65	27.25	94.6	5.73	60.925	5.92896	1.22e-05	XLOC_042032
	TCONS_00055155	12.85	10.9	41.02	102.74	11.875	71.88	6.16752	2.51e-05	XLOC_042085
	TCONS_00055204	1.72	3.11	35.71	29.6	2.415	32.655	5.02923	4.12e-07	XLOC_042117
	TCONS_00056258	1.37	3.06	25.27	40.66	2.215	32.965	5.04286	1.45e-08	XLOC_042902
	TCONS_00056983	0.12	0.08	0.64	3.63	0.1	2.135	1.09424	0.000259139	XLOC_043453
	TCONS_00057090	0.88	2.57	0.001	0.001	1.725	0.001	-9.96578	0.000142131	XLOC_043548
	TCONS_00057565	9.64	7.17	36.19	49.24	8.405	42.715	5.41667	0.000391975	XLOC_043868
	TCONS_00057808	20.78	24.33	74.33	108.28	22.555	91.305	6.51262	0.000195309	XLOC_044007
	TCONS_00058552	0.001	0.001	2.82	1.28	0.001	2.05	1.03562	0.000256421	XLOC_044588
	TCONS_00058572	188.15	140.81	1349.14	811.89	164.48	1080.52	10.0775	1.4e-06	XLOC_044598
	TCONS_00059082	0.001	0.001	0.28	1.69	0.001	0.985	-0.0218044	2.21e-05	XLOC_045009
	TCONS_00059214	0.001	0.001	5.04	3.6	0.001	4.32	2.11103	8.02e-07	XLOC_045108
	TCONS_00059820	66	75.02	400.7	397.11	70.51	398.905	8.6399	2.86e-06	XLOC_045602
	TCONS_00059946	4.01	2.34	46.65	52.81	3.175	49.73	5.63604	8.9e-10	XLOC_045684
	TCONS_00060210	22.53	26.48	103.98	190.45	24.505	147.215	7.20178	6.65e-06	XLOC_045813
	TCONS_00060214	1.99	2.39	26.12	38.63	2.19	32.375	5.01681	8.28e-09	XLOC_045815
	TCONS_00060301	0.61	0.38	41.25	71.62	0.495	56.435	5.81852	1.09e-20	XLOC_045872
	TCONS_00060466	2.05	1.8	0.001	0.001	1.925	0.001	-9.96578	0.000270922	XLOC_045982
	TCONS_00060550	24.29	94.12	313.23	489.18	59.205	401.205	8.6482	0.000169381	XLOC_046053
	TCONS_00060811	7.66	11.39	61.41	46.74	9.525	54.075	5.75689	2.26e-05	XLOC_046245
	TCONS_00060939	3.05	2.29	8.22	16.69	2.67	12.455	3.63865	0.0005783	XLOC_046346
	TCONS_00060958	0.94	0.001	20.2	33.07	0.4705	26.635	4.73525	9.33e-05	XLOC_046359
	TCONS_00061048	0.001	0.001	19.37	21.64	0.001	20.505	4.3579	0.00015313	XLOC_046426
	TCONS_00061237	0.01	0.001	1.24	3.49	0.0055	2.365	1.24184	0.000145671	XLOC_046594
	TCONS_00061639	0.001	0.001	2.44	0.89	0.001	1.665	0.735522	2.47e-05	XLOC_046911
	TCONS_00061686	2.49	1.18	26.49	93.47	1.835	59.98	5.90641	1.46e-10	XLOC_046953
	TCONS_00061915	0.001	0.001	0.72	1.96	0.001	1.34	0.422233	0.000154094	XLOC_047139
	TCONS_00062200	3.51	8.01	0.72	0.42	5.76	0.57	-0.810966	0.00025679	XLOC_047352
	TCONS_00062225	3.74	6.06	20.14	29.93	4.9	25.035	4.64587	0.000218691	XLOC_047371
	TCONS_00062232	0.01	0.001	2.36	6.57	0.0055	4.465	2.15866	1.46e-09	XLOC_047376
	TCONS_00062662	0.97	1.5	0.001	0.001	1.235	0.001	-9.96578	0.000157526	XLOC_047718
	TCONS_00063081	0.45	0.07	456.4	226.19	0.26	341.295	8.41488	6.78e-28	XLOC_048026
	TCONS_00063436	4.15	4.57	0.001	0.001	4.36	0.001	-9.96578	0.000868656	XLOC_048304
	TCONS_00063584	41.16	29.38	3.42	10.33	35.27	6.875	2.78136	0.000358525	XLOC_048405
	TCONS_00063644	1.28	0.001	195.63	21.89	0.6405	108.76	6.765	6.16e-07	XLOC_048453
	TCONS_00063648	0.91	1.49	117.33	4.05	1.2	60.69	5.92339	5.75e-06	XLOC_048453
	TCONS_00063752	0.001	0.001	35.95	399.42	0.001	217.685	7.7661	2.7e-17	XLOC_048538
	TCONS_00064603	0.56	0.28	4.77	8.37	0.42	6.57	2.71589	0.000613978	XLOC_049240
	TCONS_00064665	5.21	4.07	42.99	38.51	4.64	40.75	5.34873	1.89e-06	XLOC_049296
	TCONS_00064943	0.001	0.001	3.31	4.41	0.001	3.86	1.9486	0.000271908	XLOC_049519
	TCONS_00065014	2.17	1.92	13.89	42.36	2.045	28.125	4.81378	5.96e-08	XLOC_049579
	TCONS_00065817	15.88	14.06	103.96	110.36	14.97	107.16	6.74362	3.68e-05	XLOC_050185
	TCONS_00066011	0.001	0.001	1.96	3.37	0.001	2.665	1.41414	0.000429579	XLOC_050351
	TCONS_00067902	19.98	24.13	129.47	252.18	22.055	190.825	7.57611	1.06e-07	XLOC_051854
	TCONS_00068309	4.34	5.11	31.77	48.21	4.725	39.99	5.32157	7.72e-06	XLOC_052192
	TCONS_00068447	1.59	0.38	0.001	0.001	0.985	0.001	-9.96578	8.77e-06	XLOC_052304
	TCONS_00068448	0.91	0.3	4.72	6.1	0.605	5.41	2.43563	3.26e-05	XLOC_052304
	TCONS_00068449	0.42	1.12	6.6	4.81	0.77	5.705	2.51223	7.02e-05	XLOC_052304
	TCONS_00068537	0.03	0.001	5.38	20.41	0.0155	12.895	3.68874	3.07e-14	XLOC_052384
	TCONS_00068538	0.37	0.33	22.92	33.18	0.35	28.05	4.80993	4.8e-18	XLOC_052384
	TCONS_00069535	1.25	4.21	0.001	0.001	2.73	0.001	-9.96578	0.000134333	XLOC_052931
	TCONS_00071250	0.001	7.71	0.001	0.001	3.8555	0.001	-9.96578	2.8e-05	XLOC_053655
