# Supplementary material for: Differentially expressed non-coding RNAs induced by transmissible gastroenteritis virus potentially regulate inflammation and NF-κB pathway in porcine intestinal epithelial cell line
Source: BMC Genomics. 2018 Oct 12;19:747. doi: 10.1186/s12864-018-5128-5 (PMC6186045; doi:10.1186/s12864-018-5128-5)
Supplement: Supplementary file 1 — Table S1. The detailed information of differentially expressed mRNAs. Table S2. The detailed information of differentially expressed miRNAs. Table S3. The detailed information of differentially expressed circRNAs. Table S4. The target genes of differentially expressed miRNAs. Table S5. Source genes of differentially expressed circRNAs. Table S6. The interactions between miRNAs and mRNAs. Table S7. The circRNA-miRNA-mRNA regulation network. Table S8. The sequences of miR-22 mimics and inhibitors. Table S9. The primers designed of qRT-PCR and PCR. (ZIP 282 kb) [file 12864_2018_5128_MOESM1_ESM.zip › Additional file 1-Table S2.xls]

## Sheet: Sheet1
Table S2 | The detailed information of differentially expressed miRNAs
id	M1-1_TPM	M1-2_TPM	T1-1_TPM	T1-2_TPM	control_mean_TPM	treatment_mean_TPM	log2_FC(treatment_mean_TPM/control_mean_TPM)	Pvalue
mir-885-y	4.78	20.56	1309.3	5378.18	12.67	3343.74	11.7072	0.0170262
novel-m0381-3p	0.01	0.01	0.83	3.23	0.01	2.03	1.02148	0.0173822
novel-m0382-3p	0.01	0.01	0.83	3.23	0.01	2.03	1.02148	0.0173822
novel-m0016-3p	1.98	2.74	195.1	761.38	2.36	478.24	8.90159	0.0173822
novel-m0133-5p	6.4	7.16	280.27	1841.94	6.78	1061.11	10.0514	0.0384197
novel-m0125-5p	0.85	1.61	50.83	334.17	1.23	192.5	7.58871	0.0384197
novel-m0165-3p	4.78	20.56	523.76	2796.67	12.67	1660.22	10.6972	0.0321279
novel-m0348-5p	0.01	0.01	1.24	0.85	0.01	1.045	0.0635029	0.00166932
novel-m0458-3p	0.01	0.01	1.03	1.02	0.01	1.025	0.0356239	2.36e-06
novel-m0210-3p	0.85	1.61	127.09	83.56	1.23	105.325	6.7187	0.00223818
mir-22-x	40	55.78	4948.93	3252.71	47.89	4100.82	12.0017	0.00223818
novel-m0412-3p	0.01	0.01	0.83	0.68	0.01	0.755	-0.405451	0.000518422
novel-m0413-3p	0.01	0.01	0.83	0.68	0.01	0.755	-0.405451	0.000518422
novel-m0066-5p	2.01	2.77	197.59	162.35	2.39	179.97	7.49161	0.000518422
novel-m0131-5p	6.4	7.16	560.55	460.52	6.78	510.535	8.99587	0.000518422
novel-m0135-5p	6.4	7.16	560.55	460.52	6.78	510.535	8.99587	0.000518422
novel-m0215-3p	2.13	2.89	103.74	213.12	2.51	158.43	7.3077	0.00768203
novel-m0252-3p	2.3	3.06	110.77	227.55	2.68	169.16	7.40224	0.00768203
novel-m0453-3p	0.01	0.01	0.83	0.34	0.01	0.585	-0.773491	0.0123263
novel-m0148-3p	6.4	7.16	280.27	460.52	6.78	370.395	8.53292	0.00388724
novel-m0170-5p	17.79	33.57	1061.59	1744.21	25.68	1402.9	10.4542	0.00388724
novel-m0368-3p	0.01	0.01	0.41	0.68	0.01	0.545	-0.875672	0.00388724
novel-m0496-3p	0.01	0.01	0.41	0.68	0.01	0.545	-0.875672	0.00388724
ssc-miR-1839-3p	0.01	0.01	0.41	0.68	0.01	0.545	-0.875672	0.00388724
novel-m0481-5p	0.01	0.01	0.62	0.34	0.01	0.48	-1.05889	0.00613395
novel-m0515-5p	0.01	0.01	0.62	0.34	0.01	0.48	-1.05889	0.00613395
novel-m0516-5p	0.01	0.01	0.62	0.34	0.01	0.48	-1.05889	0.00613395
novel-m0034-5p	1.4	2.16	110.36	60.47	1.78	85.415	6.41642	0.00613395
novel-m0062-5p	6.55	7.31	429.71	235.36	6.93	332.535	8.37736	0.00613395
novel-m0253-3p	1	1.76	85.55	46.88	1.38	66.215	6.04909	0.00613395
novel-m0011-3p	2.03	2.79	99.61	122.79	2.41	111.2	6.79701	0.000743783
novel-m0002-3p	1.78	2.54	89.27	110.05	2.16	99.66	6.63894	0.000743783
novel-m0311-3p	0.01	0.01	0.41	0.51	0.01	0.46	-1.12029	0.000743783
novel-m0324-5p	0.01	0.01	0.41	0.51	0.01	0.46	-1.12029	0.000743783
novel-m0342-3p	0.01	0.01	0.41	0.51	0.01	0.46	-1.12029	0.000743783
novel-m0494-3p	0.01	0.01	0.41	0.51	0.01	0.46	-1.12029	0.000743783
novel-m0498-3p	0.01	0.01	0.41	0.51	0.01	0.46	-1.12029	0.000743783
mir-7704-x	38.84	54.62	1931.8	1586.97	46.73	1759.38	10.7809	0.000735492
novel-m0276-3p	0.01	0.01	0.41	0.34	0.01	0.375	-1.41504	0.000735492
novel-m0290-5p	0.01	0.01	0.41	0.34	0.01	0.375	-1.41504	0.000735492
novel-m0291-5p	0.01	0.01	0.41	0.34	0.01	0.375	-1.41504	0.000735492
novel-m0350-3p	0.01	0.01	0.41	0.34	0.01	0.375	-1.41504	0.000735492
novel-m0379-3p	0.01	0.01	0.41	0.34	0.01	0.375	-1.41504	0.000735492
ssc-miR-301	0.01	0.01	0.41	0.34	0.01	0.375	-1.41504	0.000735492
mir-188-y	62.627	68.498	208.419	384.545	65.5625	296.482	8.2118	0.0418004
mir-3955-x	349.658	499.652	958.871	944.75	424.655	951.811	9.89453	0.0431815
mir-1296-x	34.67	56.83	21.48	17.68	45.75	19.58	4.29131	0.0194787
ssc-miR-551a	3.02	3.87	1.22	1.72	3.445	1.47	0.555816	0.0316451
novel-m0163-5p	471.519	360.981	110.993	136.225	416.25	123.609	6.94964	0.0193916
mir-7550-x	248.537	428.474	79.7083	86.8459	338.506	83.2771	6.37985	0.038357
mir-218-x	25.862	57.688	1.301	0.815	41.775	1.058	0.0813396	0.0108816
mir-2413-y	108.208	233.495	4.57	4.084	170.851	4.327	2.11337	0.0108816
mir-2510-x	108.208	233.495	4.57	4.084	170.851	4.327	2.11337	0.0108816
mir-1187-y	3.7	32.63	0.44	0.48	18.165	0.46	-1.12029	0.0108816
mir-4072-y	792.67	1147.49	23.62	18.76	970.08	21.19	4.40531	0.0021425
mir-492-x	362.15	1192.93	17.12	12.26	777.54	14.69	3.87676	0.0225634
novel-m0181-3p	60.12	195.849	2.661	2.175	127.984	2.418	1.27381	0.0225634
novel-m0195-5p	52.362	171.003	2.353	1.867	111.682	2.11	1.07724	0.0225634
mir-1258-x	70.18	74.58	1.22	1.26	72.38	1.24	0.31034	0.000375797
novel-m0149-5p	85.8	207.95	2.46	2.5	146.875	2.48	1.31034	0.00882372
ssc-miR-190b	0.25	1.34	0.01	0.01	0.795	0.01	-6.64386	0.0399329
novel-m0461-5p	0.5	1.34	0.01	0.01	0.92	0.01	-6.64386	0.0121637
mir-237-x	108.208	698.907	4.57	4.084	403.558	4.327	2.11337	0.0464863
novel-m0267-3p	76.967	166.835	1.478	0.992	121.901	1.235	0.304511	0.00696442
mir-9785-x	942.65	7449.97	27.59	22.73	4196.31	25.16	4.65306	0.0454419
