# Supplementary material for: Differentially expressed non-coding RNAs induced by transmissible gastroenteritis virus potentially regulate inflammation and NF-κB pathway in porcine intestinal epithelial cell line
Source: BMC Genomics. 2018 Oct 12;19:747. doi: 10.1186/s12864-018-5128-5 (PMC6186045; doi:10.1186/s12864-018-5128-5)
Supplement: Supplementary file 1 — Table S1. The detailed information of differentially expressed mRNAs. Table S2. The detailed information of differentially expressed miRNAs. Table S3. The detailed information of differentially expressed circRNAs. Table S4. The target genes of differentially expressed miRNAs. Table S5. Source genes of differentially expressed circRNAs. Table S6. The interactions between miRNAs and mRNAs. Table S7. The circRNA-miRNA-mRNA regulation network. Table S8. The sequences of miR-22 mimics and inhibitors. Table S9. The primers designed of qRT-PCR and PCR. (ZIP 282 kb) [file 12864_2018_5128_MOESM1_ESM.zip › Additional file 1-Table S3.xls]

## Sheet: Sheet1
Table S3 | The detailed information of differentially expressed circRNAs
id	M1-1_RPKM	M1-2_RPKM	T1-1_RPKM	T1-2_RPKM	control_mean_RPKM	treatment_mean_RPKM	log2_FC(treatment_mean_RPKM/control_mean_RPKM)	Pvalue	source_gene	chr	strand	genomic_start	genomic_end	spliced_length	annot_type
ssc_circ_000206	0.60429	0.921442	0.001	0.001	0.762866	0.001	-9.57529	0.0148165	ENSSSCG00000025439	1	-	86871594	86895269	960	annot_exons
ssc_circ_000320	0.001	0.001	0.895407	0.461172	0.001	0.67829	9.40576	0.0253468	ENSSSCG00000004552	1	-	118441847	118445673	405	annot_exons
ssc_circ_000356	1.46296	1.08678	0.001	0.001	1.27487	0.001	-10.3161	0.000870877	ENSSSCG00000004587	1	+	124861734	124884580	1031	annot_exons
ssc_circ_000365	0.142886	0.001	0.0812002	1.01208	0.0719431	0.54664	2.92566	0.0289254	ENSSSCG00000004589	1	-	124986333	124997171	812	annot_exons
ssc_circ_000470	10.766	12.4366	0.556196	0.315111	11.6013	0.435653	-4.73496	0.0173553	ENSSSCG00000004782	1	-	146214623	146249488	22820	exon_intron
ssc_circ_000503	88.1539	85.3462	0.049278	2.70305	86.7501	1.37616	-5.97814	0.00490792	ENSSSCG00000030470	1	-	161192984	161204051	681	annot_exons
ssc_circ_000505	0.251678	0.001	0.643613	1.21545	0.126339	0.929533	2.87921	0.0108484	ENSSSCG00000030470	1	-	161194396	161204051	461	annot_exons
ssc_circ_000672	0.001	0.001	0.568401	0.483038	0.001	0.52572	9.03815	0.0472061	ENSSSCG00000005170	1	-	227124801	227126254	464	annot_exons
ssc_circ_000763	2.61462	0.581417	0.001	0.001	1.59802	0.001	-10.6421	0.00418932	ENSSSCG00000005344	1	+	265189347	265213158	710	annot_exons
ssc_circ_000918	0.001	0.001	0.238605	0.540723	0.001	0.389664	8.60609	0.0158747	ENSSSCG00000005724	1	-	306181496	306197451	829	annot_exons
ssc_circ_000962	0.00188364	0.0153186	0.001	0.001	0.00860114	0.001	-3.10453	0.014422	ENSSSCG00000010829	10	-	12274354	12370142	92393	exon_intron
ssc_circ_001086	0.001	0.001	0.694048	1.96605	0.001	1.33005	10.3773	0.00639914	ENSSSCG00000030408	10	+	38173149	38174455	285	annot_exons
ssc_circ_001090	0.001	0.001	2.00531	3.27197	0.001	2.63864	11.3656	3.00284e-05	ENSSSCG00000030408	10	+	38174307	38180370	411	annot_exons
ssc_circ_001099	0.001	0.001	1.95201	4.66937	0.001	3.31069	11.6929	0.00186101	ENSSSCG00000030408	10	+	38182274	38182425	152	one_exon
ssc_circ_001203	0.448545	0.001	1.27451	0.770205	0.224772	1.02236	2.18536	0.0317321	ENSSSCG00000011106	10	+	63471347	63475346	388	annot_exons
ssc_circ_001229	0.001	0.001	0.162801	0.783993	0.001	0.473397	8.88691	0.0092301	NA	10	-	72876531	72877340	810	intergenic
ssc_circ_001372	0.126113	0.256401	0.860016	1.13689	0.191257	0.998453	2.38418	0.0138161	ENSSSCG00000023738	11	-	22240397	22243973	460	annot_exons
ssc_circ_001379	0.001	0.001	0.00227442	0.00824681	0.001	0.00526061	2.39523	0.00721177	NA	11	+	24688121	24760594	72474	intergenic
ssc_circ_001500	1.40848	0.626413	0.001	0.001	1.01745	0.001	-9.99074	0.0332683	ENSSSCG00000009568	11	-	86983006	86987226	659	annot_exons
ssc_circ_001620	0.515661	0.13105	1.46521	0.581077	0.323355	1.02314	1.66182	0.0447765	ENSSSCG00000017301	12	-	16085352	16101827	450	annot_exons
ssc_circ_001680	0.001	0.001	0.0492784	0.893392	0.001	0.471335	8.88061	0.047633	ENSSSCG00000017513	12	+	23732147	23743858	669	annot_exons
ssc_circ_001867	2.52913	3.53512	0.179658	0.001	3.03213	0.0903291	-5.069	0.0337146	ENSSSCG00000017836	12	+	50480103	50481892	367	annot_exons
ssc_circ_001927	2.38405	2.10038	0.001	0.102342	2.24222	0.0516712	-5.43942	0.0220296	ENSSSCG00000018049	12	+	62856130	62859716	365	annot_exons
ssc_circ_001964	4.95723	109.185	1.695	3.19206	57.0711	2.44353	-4.54572	0.0341959	ENSSSCG00000011198	13	+	3656432	3725467	59507	exon_intron
ssc_circ_002187	0.001	0.001	0.0548084	0.652081	0.001	0.353445	8.46534	0.0117287	NA	13	+	37396297	37397499	1203	intergenic
ssc_circ_002282	0.426557	0.260172	0.436331	1.20854	0.343365	0.822437	1.26016	0.0473355	ENSSSCG00000011553	13	+	73190426	73192256	680	annot_exons
ssc_circ_002340	1.20024	0.745627	0.001	0.001	0.972936	0.001	-9.9262	0.00655753	ENSSSCG00000011642	13	-	82870481	82899646	870	annot_exons
ssc_circ_002441	1.86672	1.31374	0.001	0.001	1.59023	0.001	-10.635	0.033616	ENSSSCG00000029608	13	-	117331417	117338022	404	annot_exons
ssc_circ_002558	0.001	0.001	0.471924	0.687514	0.001	0.579719	9.17921	0.0264227	ENSSSCG00000026753	13	+	144403406	144416300	489	annot_exons
ssc_circ_002662	1.02374	1.27195	0.001	0.001	1.14784	0.001	-10.1647	0.045402	ENSSSCG00000024623	13	+	190890857	190918571	510	annot_exons
ssc_circ_002768	0.001	0.001	0.961885	2.32359	0.001	1.64274	10.6819	4.03896e-13	ENSSSCG00000012076	13	-	215009081	215050905	21044	exon_intron
ssc_circ_002786	8.48953	7.91092	0.001	0.001	8.20023	0.001	-13.0014	0.0251899	ENSSSCG00000027165	13	-	217389424	217389599	82	annot_exons
ssc_circ_002789	0.001	0.001	0.112773	0.553722	0.001	0.333248	8.38045	0.0370325	NA	13	+	218011806	218012682	877	intergenic
ssc_circ_002836	1.67833	1.4094	0.001	0.0939747	1.54387	0.0474874	-5.02286	0.0117177	ENSSSCG00000009652	14	-	10633685	10670593	795	annot_exons
ssc_circ_002863	0.001	0.001	0.210519	0.477075	0.001	0.343797	8.42541	0.0384797	ENSSSCG00000009683	14	-	14257684	14272298	783	annot_exons
ssc_circ_003122	0.001	0.001	0.426071	0.362084	0.001	0.394077	8.62234	0.0470863	ENSSSCG00000010156	14	+	60119758	60135991	619	annot_exons
ssc_circ_003253	0.697537	1.65453	0.001	0.001	1.17604	0.001	-10.1997	0.0463998	ENSSSCG00000010380	14	+	96757362	96767362	499	annot_exons
ssc_circ_003366	2.24355	1.14035	0.001	0.001	1.69195	0.001	-10.7245	0.045417	ENSSSCG00000010508	14	-	117646846	117651080	362	annot_exons
ssc_circ_003446	0.949901	0.620761	0.001	0.001	0.785331	0.001	-9.61716	0.0268217	ENSSSCG00000010679	14	-	140515705	140520043	855	annot_exons
ssc_circ_003484	0.001	0.001	0.247254	1.21404	0.001	0.730645	9.51303	0.0370258	ENSSSCG00000010706	14	-	143724454	143724853	400	one_exon
ssc_circ_003495	3.13453	1.45264	0.235761	0.192934	2.29358	0.214347	-3.41958	0.0341695	ENSSSCG00000010738	14	+	145831570	145834086	2517	exon_intron
ssc_circ_003679	0.001	0.001	0.153604	0.217559	0.001	0.185582	7.53591	0.0125701	NA	15	-	76444320	76446036	1717	intergenic
ssc_circ_004073	0.254661	0.336541	0.001	0.001	0.295601	0.001	-8.20751	0.0249727	ENSSSCG00000024332	16	+	44198604	44215700	2278	exon_intron
ssc_circ_004084	0.977453	0.198727	0.001	0.001	0.58809	0.001	-9.19989	0.0359914	ENSSSCG00000016953	16	+	47827438	47848867	1187	exon_intron
ssc_circ_004102	0.977727	1.98783	0.0617365	0.001	1.48278	0.0313682	-5.56286	0.026822	ENSSSCG00000021514	16	+	51583566	51592467	534	annot_exons
ssc_circ_004166	4.9189	2.38112	0.0443705	0.452483	3.65001	0.248427	-3.87701	0.0392702	ENSSSCG00000017102	16	-	81590815	81598359	743	exon_intron
ssc_circ_004441	0.001	0.001	0.599405	1.55241	0.001	1.07591	10.0713	0.00457454	ENSSSCG00000007401	17	-	53254792	53257759	385	annot_exons
ssc_circ_004484	0.001	0.001	0.117143	0.170657	0.001	0.1439	7.16892	0.0264077	ENSSSCG00000030108	17	+	57192557	57199670	1970	annot_exons
ssc_circ_004485	0.001	0.001	0.783633	0.660784	0.001	0.722209	9.49627	1.0377e-05	ENSSSCG00000030108	17	+	57197862	57199670	1809	one_exon
ssc_circ_004494	0.001	0.89352	0.749256	2.73559	0.44726	1.74242	1.96191	0.0435847	ENSSSCG00000027444	17	-	57269639	57270219	396	annot_exons
ssc_circ_004498	0.001	0.001	0.66377	0.752113	0.001	0.707942	9.46749	0.0122429	ENSSSCG00000007463	17	-	57504541	57511177	447	annot_exons
ssc_circ_004500	0.001	0.001	1.23319	1.0247	0.001	1.12894	10.1408	0.00204793	ENSSSCG00000007466	17	+	57661941	57662341	401	antisense
ssc_circ_004561	0.0324763	0.0250907	0.00147647	0.001	0.0287835	0.00123823	-4.53889	0.0202234	ENSSSCG00000026577	18	-	5395091	5439747	44657	exon_intron
ssc_circ_004569	0.001	0.001	0.883052	1.33411	0.001	1.10858	10.1145	0.00156658	ENSSSCG00000016438	18	+	6267079	6269124	448	annot_exons
ssc_circ_004884	7.74247	0.02389	8.79987	29.9132	3.88318	19.3565	2.31751	0.0341709	ENSSSCG00000023709	2	-	15667215	15668495	537	annot_exons
ssc_circ_004927	4.52724	2.67569	0.119663	0.440666	3.60147	0.280165	-3.68424	0.0222485	ENSSSCG00000013312	2	-	30149463	30150564	1102	one_exon
ssc_circ_005167	0.137144	0.12674	0.0085022	0.001	0.131942	0.0047511	-4.7955	0.0140955	NA	2	-	89150035	89173299	23265	intergenic
ssc_circ_005195	0.0561767	0.0190356	0.0957732	0.289386	0.0376062	0.19258	2.35642	0.0128928	ENSSSCG00000014148	2	-	98306632	98329451	3098	exon_intron
ssc_circ_005254	1.62271	0.824788	0.001	0.001	1.22375	0.001	-10.2571	0.0252298	ENSSSCG00000027857	2	+	128441821	128447051	572	annot_exons
ssc_circ_005318	0.691532	0.937308	0.001	0.001	0.81442	0.001	-9.66963	0.036537	ENSSSCG00000014298	2	-	142115988	142123724	755	annot_exons
ssc_circ_005410	0.001	0.001	0.001	5.36709	0.001	2.68405	11.3902	0.0286607	ENSSSCG00000014437	2	+	157708579	157708752	174	one_exon
ssc_circ_005459	1.37036	1.95027	0.103834	0.0588267	1.66031	0.0813303	-4.35152	0.0437663	ENSSSCG00000007590	3	+	5184976	5192337	635	annot_exons
ssc_circ_005579	0.001	0.001	0.193925	0.247202	0.001	0.220563	7.78505	0.0194285	NA	3	+	40588809	40590168	1360	intergenic
ssc_circ_005614	16.663	10.6652	1.57822	1.09283	13.6641	1.33553	-3.35491	0.0399891	ENSSSCG00000008079	3	+	44274374	44274977	376	annot_exons
ssc_circ_005647	61.3268	21.904	1.88384	2.13457	41.6154	2.00921	-4.37242	0.0285392	ENSSSCG00000024636	3	-	51823390	51825866	350	annot_exons
ssc_circ_005775	0.001	0.001	0.23054	0.0870745	0.001	0.158807	7.31113	0.0275191	ENSSSCG00000008382	3	+	84302257	84388089	1716	annot_exons
ssc_circ_005841	0.00898238	0.00182622	0.00510456	0.0277629	0.0054043	0.0164337	1.60448	0.0482542	ENSSSCG00000008479	3	-	107539626	107586477	32292	exon_intron
ssc_circ_005884	94.9531	68.9466	0.05947	2.91153	81.9498	1.4855	-5.78572	0.00948793	ENSSSCG00000008513	3	-	113999359	114020837	763	annot_exons
ssc_circ_005955	1.04309	1.30506	0.001	0.001	1.17407	0.001	-10.1973	0.00619001	ENSSSCG00000008600	3	+	125868498	125873156	723	annot_exons
ssc_circ_005973	1.07429	4.80515	0.001	0.001	2.93972	0.001	-11.5215	0.0115757	ENSSSCG00000008635	3	+	134657095	134668164	270	annot_exons
ssc_circ_005991	0.001	0.001	4.86402	26.1281	0.001	15.496	13.9196	2.13391e-06	NA	3	-	137626196	137626378	183	intergenic
ssc_circ_005992	0.001	0.001	0.0119816	0.257948	0.001	0.134965	7.07644	0.00296227	NA	3	-	137626196	137631698	5503	intergenic
ssc_circ_005993	0.001	0.001	0.0108597	0.0646013	0.001	0.0377305	5.23766	0.00565193	NA	3	-	137626196	137638338	12143	intergenic
ssc_circ_005996	0.001	0.001	1.4297	0.857639	0.001	1.14367	10.1595	0.00240357	ENSSSCG00000008648	3	-	137677033	137679516	392	annot_exons
ssc_circ_006295	1.57396	1.37145	0.0638901	0.001	1.47271	0.032445	-5.50433	0.030653	ENSSSCG00000006303	4	-	90623622	90626043	516	exon_intron
ssc_circ_006374	1.39547	1.08082	0.001	0.001	1.23815	0.001	-10.274	0.00237179	ENSSSCG00000006508	4	+	103198177	103238159	873	annot_exons
ssc_circ_006408	0.001	0.001	0.0263668	0.0697106	0.001	0.0480387	5.58613	0.00816095	NA	4	+	107844688	107852189	7502	intergenic
ssc_circ_006450	1.4113	0.453052	0.001	0.001	0.932176	0.001	-9.86446	0.0242354	ENSSSCG00000006760	4	-	116731304	116735096	781	annot_exons
ssc_circ_006501	0.0031531	0.00427374	0.012543	0.00947494	0.00371342	0.011009	1.56786	0.0274667	ENSSSCG00000006864	4	-	129426261	129492850	55195	exon_intron
ssc_circ_006523	0.273447	0.0416962	0.001	0.001	0.157572	0.001	-7.29986	0.0481783	ENSSSCG00000027942	4	+	134727672	134751099	4243	exon_intron
ssc_circ_006641	0.001	0.001	0.001	4.86277	0.001	2.43189	11.2479	0.0355193	NA	5	+	6785096	6785264	169	intergenic
ssc_circ_006758	6.21051	2.8697	0.401062	0.090888	4.5401	0.245975	-4.20614	0.0398543	ENSSSCG00000000502	5	+	37185163	37188829	411	annot_exons
ssc_circ_006912	0.001	0.001	3.85958	1.63997	0.001	2.74978	11.4251	0.000965996	ENSSSCG00000000774	5	+	72572851	72574222	205	annot_exons
ssc_circ_007073	0.545224	0.001	10.6586	39.7423	0.273112	25.2004	6.52781	1.24704e-07	NA	6	-	870167	870698	532	intergenic
ssc_circ_007083	0.001	0.001	0.79212	0.001	0.001	0.39656	8.63139	0.0320695	NA	6	-	872906	873779	874	intergenic
ssc_circ_007101	0.001	0.001	0.503317	1.04556	0.001	0.774438	9.59701	0.0216275	NA	6	+	873697	874089	393	intergenic
ssc_circ_007234	3.04657	0.903296	0.001	0.001	1.97493	0.001	-10.9476	0.00780192	ENSSSCG00000025417	6	+	26460696	26462658	457	annot_exons
ssc_circ_007284	0.001	0.001	0.367938	0.0555877	0.001	0.211763	7.72631	0.0275835	ENSSSCG00000002985	6	+	44011596	44014791	1344	exon_intron
ssc_circ_007345	0.001	0.001	0.764458	2.70688	0.001	1.73567	10.7613	0.00113682	ENSSSCG00000003150	6	+	50132272	50132616	345	antisense
ssc_circ_007362	0.001	0.001	0.533163	0.906185	0.001	0.719674	9.4912	0.0363005	ENSSSCG00000003238	6	+	51859495	51867408	371	annot_exons
ssc_circ_007378	0.001	0.001	0.252761	1.26835	0.001	0.760555	9.57091	0.000904011	ENSSSCG00000026816	6	-	57841167	57843771	913	annot_exons
ssc_circ_007413	0.001	0.31791	0.799745	1.40962	0.159455	1.10468	2.79241	0.0306655	ENSSSCG00000003396	6	+	64014022	64014828	371	annot_exons
ssc_circ_007555	0.001	0.001	0.391137	0.443194	0.001	0.417166	8.70448	0.047832	ENSSSCG00000025344	6	+	83589115	83593357	590	annot_exons
ssc_circ_007598	0.181571	0.87674	0.001	0.001	0.529155	0.001	-9.04755	0.0259193	ENSSSCG00000003673	6	-	89974808	89998069	1278	annot_exons
ssc_circ_007603	0.835905	0.01	3.80026	6.45907	0.422953	5.12967	3.6003	0.0196885	ENSSSCG00000022947	6	-	90827573	90833719	694	annot_exons
ssc_circ_007707	2.24852	1.06668	0.001	0.001	1.6576	0.001	-10.6949	0.036994	ENSSSCG00000003761	6	-	122037337	122107954	387	annot_exons
ssc_circ_007846	1.07231	1.09006	0.001	0.001	1.08118	0.001	-10.0784	0.046307	ENSSSCG00000003935	6	+	154523129	154552424	541	annot_exons
ssc_circ_007942	22.6932	15.3793	47.2861	102.288	19.0363	74.7872	1.97404	0.0183019	ENSSSCG00000001076	7	+	14793738	14837475	378	annot_exons
ssc_circ_007983	3.61585	1.91339	19.6194	8.89863	2.76462	14.259	2.36672	0.000307906	ENSSSCG00000001229	7	-	24627308	24686711	57727	exon_intron
ssc_circ_007986	0.867651	0.882017	6.28669	5.4473	0.874834	5.86699	2.74554	0.000392477	NA	7	-	24644089	24657270	13182	intergenic
ssc_circ_007987	0.283103	0.143895	3.13723	1.45837	0.213499	2.2978	3.42795	0.000196149	ENSSSCG00000001229	7	-	24644089	24685330	40400	exon_intron
ssc_circ_007989	0.2248	0.228522	1.95884	1.88179	0.226661	1.92032	3.08274	4.80642e-05	ENSSSCG00000001229	7	-	24644089	24722398	76317	exon_intron
ssc_circ_008095	1.16335	1.23636	0.0601011	0.049289	1.19985	0.054695	-4.4553	0.0170006	ENSSSCG00000001758	7	-	53408460	53478403	54073	exon_intron
ssc_circ_008202	19.3635	0.049289	36.68	41.5618	9.7064	39.1209	2.01093	0.0450885	ENSSSCG00000001941	7	-	67504695	67547581	443	annot_exons
ssc_circ_008306	0.349469	0.355255	0.463395	2.17529	0.352362	1.31934	1.90469	0.0294117	ENSSSCG00000002266	7	-	91949364	91952828	498	annot_exons
ssc_circ_008310	0.91334	0.179702	0.001	0.001	0.546521	0.001	-9.09413	0.00526131	ENSSSCG00000002266	7	-	91949364	91982115	1969	annot_exons
ssc_circ_008342	1.27499	1.4257	0.001	0.001	1.35034	0.001	-10.3991	0.0361994	ENSSSCG00000002285	7	+	97136358	97156735	455	annot_exons
ssc_circ_008513	0.001	0.001	0.001	2.01142	0.001	1.00621	9.97472	0.039545	ENSSSCG00000002525	7	-	128918056	128927240	390	annot_exons
ssc_circ_008565	0.0381701	0.0205423	0.001	0.001	0.0293562	0.001	-4.87559	0.0152698	ENSSSCG00000029745	8	+	1022753	1056670	25837	exon_intron
ssc_circ_008648	1.19121	0.847651	0.0338473	0.001	1.01943	0.0174236	-5.87057	0.0112977	ENSSSCG00000008821	8	+	40321067	40334860	974	annot_exons
ssc_circ_008876	0.001	0.001	0.155874	1.50126	0.001	0.828568	9.69448	0.0223615	ENSSSCG00000009223	8	-	140670588	140679241	423	annot_exons
ssc_circ_009024	0.418858	1.06448	0.001	0.001	0.74167	0.001	-9.53463	0.0380271	ENSSSCG00000014868	9	+	11795661	11811785	831	annot_exons
ssc_circ_009074	5.85523	3.66288	0.102383	0.580046	4.75905	0.341214	-3.80192	0.0265285	ENSSSCG00000014913	9	-	22157679	22184702	644	exon_intron
ssc_circ_009093	0.925018	2.55233	0.001	0.001	1.73867	0.001	-10.7638	0.0122087	ENSSSCG00000014946	9	-	29699977	29705606	439	annot_exons
ssc_circ_009133	0.001	0.001	0.667691	0.567417	0.001	0.617554	9.27042	0.0469643	ENSSSCG00000026959	9	-	40654711	40658685	395	annot_exons
ssc_circ_009178	0.001	0.001	0.0813605	0.258129	0.001	0.169745	7.40722	0.0135054	NA	9	-	50988737	50990762	2026	intergenic
ssc_circ_009210	0.001	0.001	0.001	1.66505	0.001	0.833023	9.70221	0.0331495	ENSSSCG00000015243	9	+	62958385	62960241	516	annot_exons
ssc_circ_009267	0.001	0.001	0.0103246	0.00487446	0.001	0.00759952	2.92591	0.0190009	NA	9	-	79637565	79675881	38317	intergenic
ssc_circ_009284	0.001	0.001	0.464328	0.591892	0.001	0.52811	9.04469	0.0193694	ENSSSCG00000015345	9	+	85879365	85921589	568	annot_exons
ssc_circ_009355	0.0947906	0.001	0.484813	1.15971	0.0478953	0.822263	4.10164	0.00655644	ENSSSCG00000015427	9	-	114861767	114886040	612	annot_exons
ssc_circ_009380	167.649	75.7443	5.29291	0.14	121.697	2.71645	-5.48542	0.0403418	ENSSSCG00000028840	9	+	120349846	120369612	872	annot_exons
ssc_circ_009425	2.12438	1.66119	0.001	0.001	1.89278	0.001	-10.8863	0.0261099	ENSSSCG00000015509	9	-	129718279	129732908	355	annot_exons
ssc_circ_009618	1.64757	0.61705	0.001	0.055837	1.13231	0.0284185	-5.31629	0.0432128	ENSSSCG00000012474	X	+	86132408	86217418	669	annot_exons
