# Supplementary material for: Differentially expressed non-coding RNAs induced by transmissible gastroenteritis virus potentially regulate inflammation and NF-κB pathway in porcine intestinal epithelial cell line
Source: BMC Genomics. 2018 Oct 12;19:747. doi: 10.1186/s12864-018-5128-5 (PMC6186045; doi:10.1186/s12864-018-5128-5)
Supplement: Supplementary file 1 — Table S1. The detailed information of differentially expressed mRNAs. Table S2. The detailed information of differentially expressed miRNAs. Table S3. The detailed information of differentially expressed circRNAs. Table S4. The target genes of differentially expressed miRNAs. Table S5. Source genes of differentially expressed circRNAs. Table S6. The interactions between miRNAs and mRNAs. Table S7. The circRNA-miRNA-mRNA regulation network. Table S8. The sequences of miR-22 mimics and inhibitors. Table S9. The primers designed of qRT-PCR and PCR. (ZIP 282 kb) [file 12864_2018_5128_MOESM1_ESM.zip › Additional file 1-Table S4.xls]

## Sheet: S6_Flie.xlsx
Table S4 | The target genes of differentially expressed miRNAs
miRNA	GeneID
mir-1187-y	ENSSSCT00000000053
mir-1187-y	ENSSSCT00000000068
mir-1187-y	ENSSSCT00000000069
mir-1187-y	ENSSSCT00000000072
mir-1187-y	ENSSSCT00000000219
mir-1187-y	ENSSSCT00000000254
mir-1187-y	ENSSSCT00000000282
mir-1187-y	ENSSSCT00000000489
mir-1187-y	ENSSSCT00000000671
mir-1187-y	ENSSSCT00000000699
mir-1187-y	ENSSSCT00000000700
mir-1187-y	ENSSSCT00000000701
mir-1187-y	ENSSSCT00000000748
mir-1187-y	ENSSSCT00000000749
mir-1187-y	ENSSSCT00000000766
mir-1187-y	ENSSSCT00000000817
mir-1187-y	ENSSSCT00000000818
mir-1187-y	ENSSSCT00000000824
mir-1187-y	ENSSSCT00000000912
mir-1187-y	ENSSSCT00000000913
mir-1187-y	ENSSSCT00000000941
mir-1187-y	ENSSSCT00000000960
mir-1187-y	ENSSSCT00000001068
mir-1187-y	ENSSSCT00000001299
mir-1187-y	ENSSSCT00000001301
mir-1187-y	ENSSSCT00000001341
mir-1187-y	ENSSSCT00000001463
mir-1187-y	ENSSSCT00000001548
mir-1187-y	ENSSSCT00000001679
mir-1187-y	ENSSSCT00000001689
mir-1187-y	ENSSSCT00000001734
mir-1187-y	ENSSSCT00000001758
mir-1187-y	ENSSSCT00000001777
mir-1187-y	ENSSSCT00000001838
mir-1187-y	ENSSSCT00000001840
mir-1187-y	ENSSSCT00000001906
mir-1187-y	ENSSSCT00000001958
mir-1187-y	ENSSSCT00000001974
mir-1187-y	ENSSSCT00000002021
mir-1187-y	ENSSSCT00000002043
mir-1187-y	ENSSSCT00000002114
mir-1187-y	ENSSSCT00000002239
mir-1187-y	ENSSSCT00000002537
mir-1187-y	ENSSSCT00000002609
mir-1187-y	ENSSSCT00000002616
mir-1187-y	ENSSSCT00000002634
mir-1187-y	ENSSSCT00000002646
mir-1187-y	ENSSSCT00000002680
mir-1187-y	ENSSSCT00000002698
mir-1187-y	ENSSSCT00000002728
mir-1187-y	ENSSSCT00000002757
mir-1187-y	ENSSSCT00000002759
mir-1187-y	ENSSSCT00000002772
mir-1187-y	ENSSSCT00000002787
mir-1187-y	ENSSSCT00000002825
mir-1187-y	ENSSSCT00000003036
mir-1187-y	ENSSSCT00000003074
mir-1187-y	ENSSSCT00000003131
mir-1187-y	ENSSSCT00000003210
mir-1187-y	ENSSSCT00000003391
mir-1187-y	ENSSSCT00000003392
mir-1187-y	ENSSSCT00000003400
mir-1187-y	ENSSSCT00000003528
mir-1187-y	ENSSSCT00000003569
mir-1187-y	ENSSSCT00000003729
mir-1187-y	ENSSSCT00000003750
mir-1187-y	ENSSSCT00000003771
mir-1187-y	ENSSSCT00000003772
mir-1187-y	ENSSSCT00000003794
mir-1187-y	ENSSSCT00000003884
mir-1187-y	ENSSSCT00000003894
mir-1187-y	ENSSSCT00000003899
mir-1187-y	ENSSSCT00000003914
mir-1187-y	ENSSSCT00000003916
mir-1187-y	ENSSSCT00000003917
mir-1187-y	ENSSSCT00000003919
mir-1187-y	ENSSSCT00000003949
mir-1187-y	ENSSSCT00000004022
mir-1187-y	ENSSSCT00000004098
mir-1187-y	ENSSSCT00000004104
mir-1187-y	ENSSSCT00000004166
mir-1187-y	ENSSSCT00000004200
mir-1187-y	ENSSSCT00000004225
mir-1187-y	ENSSSCT00000004236
mir-1187-y	ENSSSCT00000004284
mir-1187-y	ENSSSCT00000004317
mir-1187-y	ENSSSCT00000004358
mir-1187-y	ENSSSCT00000004359
mir-1187-y	ENSSSCT00000004362
mir-1187-y	ENSSSCT00000004447
mir-1187-y	ENSSSCT00000004568
mir-1187-y	ENSSSCT00000004619
mir-1187-y	ENSSSCT00000004694
mir-1187-y	ENSSSCT00000004726
mir-1187-y	ENSSSCT00000004731
mir-1187-y	ENSSSCT00000004744
mir-1187-y	ENSSSCT00000004814
mir-1187-y	ENSSSCT00000004826
mir-1187-y	ENSSSCT00000004855
mir-1187-y	ENSSSCT00000004877
mir-1187-y	ENSSSCT00000004900
mir-1187-y	ENSSSCT00000004978
mir-1187-y	ENSSSCT00000004992
mir-1187-y	ENSSSCT00000005055
mir-1187-y	ENSSSCT00000005113
mir-1187-y	ENSSSCT00000005234
mir-1187-y	ENSSSCT00000005241
mir-1187-y	ENSSSCT00000005260
mir-1187-y	ENSSSCT00000005290
mir-1187-y	ENSSSCT00000005311
mir-1187-y	ENSSSCT00000005347
mir-1187-y	ENSSSCT00000005431
mir-1187-y	ENSSSCT00000005445
mir-1187-y	ENSSSCT00000005471
mir-1187-y	ENSSSCT00000005559
mir-1187-y	ENSSSCT00000005603
mir-1187-y	ENSSSCT00000005695
mir-1187-y	ENSSSCT00000005728
mir-1187-y	ENSSSCT00000005806
mir-1187-y	ENSSSCT00000005839
mir-1187-y	ENSSSCT00000005877
mir-1187-y	ENSSSCT00000005882
mir-1187-y	ENSSSCT00000005895
mir-1187-y	ENSSSCT00000005980
mir-1187-y	ENSSSCT00000006060
mir-1187-y	ENSSSCT00000006138
mir-1187-y	ENSSSCT00000006185
mir-1187-y	ENSSSCT00000006198
mir-1187-y	ENSSSCT00000006212
mir-1187-y	ENSSSCT00000006224
mir-1187-y	ENSSSCT00000006227
mir-1187-y	ENSSSCT00000006279
mir-1187-y	ENSSSCT00000006282
mir-1187-y	ENSSSCT00000006353
mir-1187-y	ENSSSCT00000006504
mir-1187-y	ENSSSCT00000006583
mir-1187-y	ENSSSCT00000006586
mir-1187-y	ENSSSCT00000006649
mir-1187-y	ENSSSCT00000006656
mir-1187-y	ENSSSCT00000006668
mir-1187-y	ENSSSCT00000006678
mir-1187-y	ENSSSCT00000006763
mir-1187-y	ENSSSCT00000006777
mir-1187-y	ENSSSCT00000006809
mir-1187-y	ENSSSCT00000006812
mir-1187-y	ENSSSCT00000006859
mir-1187-y	ENSSSCT00000006865
mir-1187-y	ENSSSCT00000006871
mir-1187-y	ENSSSCT00000006926
mir-1187-y	ENSSSCT00000006945
mir-1187-y	ENSSSCT00000006958
mir-1187-y	ENSSSCT00000006959
mir-1187-y	ENSSSCT00000006979
mir-1187-y	ENSSSCT00000007009
mir-1187-y	ENSSSCT00000007080
mir-1187-y	ENSSSCT00000007100
mir-1187-y	ENSSSCT00000007113
mir-1187-y	ENSSSCT00000007170
mir-1187-y	ENSSSCT00000007256
mir-1187-y	ENSSSCT00000007335
mir-1187-y	ENSSSCT00000007351
mir-1187-y	ENSSSCT00000007379
mir-1187-y	ENSSSCT00000007467
mir-1187-y	ENSSSCT00000007545
mir-1187-y	ENSSSCT00000007547
mir-1187-y	ENSSSCT00000007553
mir-1187-y	ENSSSCT00000007588
mir-1187-y	ENSSSCT00000007691
mir-1187-y	ENSSSCT00000007715
mir-1187-y	ENSSSCT00000007787
mir-1187-y	ENSSSCT00000007790
mir-1187-y	ENSSSCT00000007812
mir-1187-y	ENSSSCT00000007826
mir-1187-y	ENSSSCT00000007838
mir-1187-y	ENSSSCT00000007971
mir-1187-y	ENSSSCT00000007975
mir-1187-y	ENSSSCT00000007979
mir-1187-y	ENSSSCT00000008042
mir-1187-y	ENSSSCT00000008081
mir-1187-y	ENSSSCT00000008142
mir-1187-y	ENSSSCT00000008167
mir-1187-y	ENSSSCT00000008184
mir-1187-y	ENSSSCT00000008185
mir-1187-y	ENSSSCT00000008224
mir-1187-y	ENSSSCT00000008231
mir-1187-y	ENSSSCT00000008345
mir-1187-y	ENSSSCT00000008416
mir-1187-y	ENSSSCT00000008443
mir-1187-y	ENSSSCT00000008451
mir-1187-y	ENSSSCT00000008549
mir-1187-y	ENSSSCT00000008591
mir-1187-y	ENSSSCT00000008612
mir-1187-y	ENSSSCT00000008636
mir-1187-y	ENSSSCT00000008701
mir-1187-y	ENSSSCT00000008745
mir-1187-y	ENSSSCT00000008795
mir-1187-y	ENSSSCT00000008814
mir-1187-y	ENSSSCT00000008833
mir-1187-y	ENSSSCT00000008845
mir-1187-y	ENSSSCT00000008870
mir-1187-y	ENSSSCT00000008874
mir-1187-y	ENSSSCT00000008895
mir-1187-y	ENSSSCT00000008941
mir-1187-y	ENSSSCT00000008953
mir-1187-y	ENSSSCT00000008973
mir-1187-y	ENSSSCT00000008998
mir-1187-y	ENSSSCT00000009016
mir-1187-y	ENSSSCT00000009021
mir-1187-y	ENSSSCT00000009095
mir-1187-y	ENSSSCT00000009132
mir-1187-y	ENSSSCT00000009133
mir-1187-y	ENSSSCT00000009151
mir-1187-y	ENSSSCT00000009152
mir-1187-y	ENSSSCT00000009268
mir-1187-y	ENSSSCT00000009303
mir-1187-y	ENSSSCT00000009305
mir-1187-y	ENSSSCT00000009306
mir-1187-y	ENSSSCT00000009440
mir-1187-y	ENSSSCT00000009509
mir-1187-y	ENSSSCT00000009516
mir-1187-y	ENSSSCT00000009797
mir-1187-y	ENSSSCT00000009824
mir-1187-y	ENSSSCT00000009835
mir-1187-y	ENSSSCT00000009846
mir-1187-y	ENSSSCT00000009852
mir-1187-y	ENSSSCT00000009874
mir-1187-y	ENSSSCT00000009889
mir-1187-y	ENSSSCT00000009949
mir-1187-y	ENSSSCT00000010020
mir-1187-y	ENSSSCT00000010052
mir-1187-y	ENSSSCT00000010107
mir-1187-y	ENSSSCT00000010194
mir-1187-y	ENSSSCT00000010195
mir-1187-y	ENSSSCT00000010230
mir-1187-y	ENSSSCT00000010245
mir-1187-y	ENSSSCT00000010273
mir-1187-y	ENSSSCT00000010296
mir-1187-y	ENSSSCT00000010329
mir-1187-y	ENSSSCT00000010335
mir-1187-y	ENSSSCT00000010354
mir-1187-y	ENSSSCT00000010485
mir-1187-y	ENSSSCT00000010488
mir-1187-y	ENSSSCT00000010491
mir-1187-y	ENSSSCT00000010499
mir-1187-y	ENSSSCT00000010536
mir-1187-y	ENSSSCT00000010537
mir-1187-y	ENSSSCT00000010569
mir-1187-y	ENSSSCT00000010578
mir-1187-y	ENSSSCT00000010614
mir-1187-y	ENSSSCT00000010681
mir-1187-y	ENSSSCT00000010693
mir-1187-y	ENSSSCT00000010695
mir-1187-y	ENSSSCT00000010755
mir-1187-y	ENSSSCT00000010766
mir-1187-y	ENSSSCT00000010775
mir-1187-y	ENSSSCT00000010797
mir-1187-y	ENSSSCT00000010801
mir-1187-y	ENSSSCT00000010803
mir-1187-y	ENSSSCT00000010806
mir-1187-y	ENSSSCT00000010822
mir-1187-y	ENSSSCT00000010828
mir-1187-y	ENSSSCT00000010835
mir-1187-y	ENSSSCT00000010867
mir-1187-y	ENSSSCT00000010868
mir-1187-y	ENSSSCT00000010869
mir-1187-y	ENSSSCT00000010870
mir-1187-y	ENSSSCT00000010886
mir-1187-y	ENSSSCT00000010892
mir-1187-y	ENSSSCT00000010903
mir-1187-y	ENSSSCT00000010933
mir-1187-y	ENSSSCT00000010966
mir-1187-y	ENSSSCT00000010991
mir-1187-y	ENSSSCT00000011091
mir-1187-y	ENSSSCT00000011094
mir-1187-y	ENSSSCT00000011103
mir-1187-y	ENSSSCT00000011106
mir-1187-y	ENSSSCT00000011145
mir-1187-y	ENSSSCT00000011185
mir-1187-y	ENSSSCT00000011253
mir-1187-y	ENSSSCT00000011333
mir-1187-y	ENSSSCT00000011351
mir-1187-y	ENSSSCT00000011426
mir-1187-y	ENSSSCT00000011461
mir-1187-y	ENSSSCT00000011484
mir-1187-y	ENSSSCT00000011495
mir-1187-y	ENSSSCT00000011515
mir-1187-y	ENSSSCT00000011526
mir-1187-y	ENSSSCT00000011546
mir-1187-y	ENSSSCT00000011555
mir-1187-y	ENSSSCT00000011627
mir-1187-y	ENSSSCT00000011761
mir-1187-y	ENSSSCT00000011767
mir-1187-y	ENSSSCT00000011807
mir-1187-y	ENSSSCT00000011813
mir-1187-y	ENSSSCT00000011954
mir-1187-y	ENSSSCT00000011992
mir-1187-y	ENSSSCT00000012026
mir-1187-y	ENSSSCT00000012037
mir-1187-y	ENSSSCT00000012055
mir-1187-y	ENSSSCT00000012114
mir-1187-y	ENSSSCT00000012169
mir-1187-y	ENSSSCT00000012224
mir-1187-y	ENSSSCT00000012300
mir-1187-y	ENSSSCT00000012317
mir-1187-y	ENSSSCT00000012326
mir-1187-y	ENSSSCT00000012339
mir-1187-y	ENSSSCT00000012405
mir-1187-y	ENSSSCT00000012468
mir-1187-y	ENSSSCT00000012476
mir-1187-y	ENSSSCT00000012523
mir-1187-y	ENSSSCT00000012524
mir-1187-y	ENSSSCT00000012535
mir-1187-y	ENSSSCT00000012598
mir-1187-y	ENSSSCT00000012675
mir-1187-y	ENSSSCT00000012676
mir-1187-y	ENSSSCT00000012748
mir-1187-y	ENSSSCT00000012762
mir-1187-y	ENSSSCT00000012852
mir-1187-y	ENSSSCT00000012859
mir-1187-y	ENSSSCT00000012876
mir-1187-y	ENSSSCT00000012953
mir-1187-y	ENSSSCT00000012957
mir-1187-y	ENSSSCT00000012961
mir-1187-y	ENSSSCT00000013107
mir-1187-y	ENSSSCT00000013182
mir-1187-y	ENSSSCT00000013231
mir-1187-y	ENSSSCT00000013298
mir-1187-y	ENSSSCT00000013302
mir-1187-y	ENSSSCT00000013395
mir-1187-y	ENSSSCT00000013397
mir-1187-y	ENSSSCT00000013398
mir-1187-y	ENSSSCT00000013425
mir-1187-y	ENSSSCT00000013558
mir-1187-y	ENSSSCT00000013571
mir-1187-y	ENSSSCT00000013705
mir-1187-y	ENSSSCT00000013814
mir-1187-y	ENSSSCT00000013837
mir-1187-y	ENSSSCT00000013838
mir-1187-y	ENSSSCT00000013949
mir-1187-y	ENSSSCT00000013977
mir-1187-y	ENSSSCT00000014022
mir-1187-y	ENSSSCT00000014039
mir-1187-y	ENSSSCT00000014040
mir-1187-y	ENSSSCT00000014194
mir-1187-y	ENSSSCT00000014231
mir-1187-y	ENSSSCT00000014288
mir-1187-y	ENSSSCT00000014293
mir-1187-y	ENSSSCT00000014297
mir-1187-y	ENSSSCT00000014302
mir-1187-y	ENSSSCT00000014334
mir-1187-y	ENSSSCT00000014456
mir-1187-y	ENSSSCT00000014480
mir-1187-y	ENSSSCT00000014493
mir-1187-y	ENSSSCT00000014517
mir-1187-y	ENSSSCT00000014595
mir-1187-y	ENSSSCT00000014600
mir-1187-y	ENSSSCT00000014679
mir-1187-y	ENSSSCT00000014764
mir-1187-y	ENSSSCT00000014806
mir-1187-y	ENSSSCT00000014849
mir-1187-y	ENSSSCT00000014854
mir-1187-y	ENSSSCT00000014855
mir-1187-y	ENSSSCT00000014869
mir-1187-y	ENSSSCT00000014896
mir-1187-y	ENSSSCT00000014904
mir-1187-y	ENSSSCT00000014905
mir-1187-y	ENSSSCT00000014934
mir-1187-y	ENSSSCT00000015004
mir-1187-y	ENSSSCT00000015140
mir-1187-y	ENSSSCT00000015159
mir-1187-y	ENSSSCT00000015176
mir-1187-y	ENSSSCT00000015179
mir-1187-y	ENSSSCT00000015186
mir-1187-y	ENSSSCT00000015191
mir-1187-y	ENSSSCT00000015201
mir-1187-y	ENSSSCT00000015283
mir-1187-y	ENSSSCT00000015309
mir-1187-y	ENSSSCT00000015326
mir-1187-y	ENSSSCT00000015329
mir-1187-y	ENSSSCT00000015331
mir-1187-y	ENSSSCT00000015381
mir-1187-y	ENSSSCT00000015494
mir-1187-y	ENSSSCT00000015502
mir-1187-y	ENSSSCT00000015641
mir-1187-y	ENSSSCT00000015665
mir-1187-y	ENSSSCT00000016186
mir-1187-y	ENSSSCT00000016228
mir-1187-y	ENSSSCT00000016431
mir-1187-y	ENSSSCT00000016451
mir-1187-y	ENSSSCT00000016465
mir-1187-y	ENSSSCT00000016479
mir-1187-y	ENSSSCT00000016482
mir-1187-y	ENSSSCT00000016486
mir-1187-y	ENSSSCT00000016597
mir-1187-y	ENSSSCT00000016628
mir-1187-y	ENSSSCT00000016732
mir-1187-y	ENSSSCT00000016777
mir-1187-y	ENSSSCT00000016789
mir-1187-y	ENSSSCT00000016863
mir-1187-y	ENSSSCT00000016913
mir-1187-y	ENSSSCT00000016979
mir-1187-y	ENSSSCT00000017008
mir-1187-y	ENSSSCT00000017010
mir-1187-y	ENSSSCT00000017083
mir-1187-y	ENSSSCT00000017209
mir-1187-y	ENSSSCT00000017240
mir-1187-y	ENSSSCT00000017243
mir-1187-y	ENSSSCT00000017251
mir-1187-y	ENSSSCT00000017258
mir-1187-y	ENSSSCT00000017281
mir-1187-y	ENSSSCT00000017295
mir-1187-y	ENSSSCT00000017440
mir-1187-y	ENSSSCT00000017441
mir-1187-y	ENSSSCT00000017524
mir-1187-y	ENSSSCT00000017822
mir-1187-y	ENSSSCT00000017840
mir-1187-y	ENSSSCT00000017849
mir-1187-y	ENSSSCT00000017903
mir-1187-y	ENSSSCT00000018005
mir-1187-y	ENSSSCT00000018018
mir-1187-y	ENSSSCT00000018024
mir-1187-y	ENSSSCT00000018165
mir-1187-y	ENSSSCT00000018226
mir-1187-y	ENSSSCT00000018233
mir-1187-y	ENSSSCT00000018309
mir-1187-y	ENSSSCT00000018417
mir-1187-y	ENSSSCT00000018493
mir-1187-y	ENSSSCT00000018567
mir-1187-y	ENSSSCT00000018578
mir-1187-y	ENSSSCT00000018618
mir-1187-y	ENSSSCT00000018634
mir-1187-y	ENSSSCT00000018649
mir-1187-y	ENSSSCT00000018736
mir-1187-y	ENSSSCT00000018743
mir-1187-y	ENSSSCT00000018804
mir-1187-y	ENSSSCT00000018837
mir-1187-y	ENSSSCT00000018864
mir-1187-y	ENSSSCT00000018875
mir-1187-y	ENSSSCT00000018899
mir-1187-y	ENSSSCT00000018910
mir-1187-y	ENSSSCT00000018920
mir-1187-y	ENSSSCT00000018952
mir-1187-y	ENSSSCT00000018988
mir-1187-y	ENSSSCT00000019028
mir-1187-y	ENSSSCT00000019106
mir-1187-y	ENSSSCT00000019256
mir-1187-y	ENSSSCT00000019288
mir-1187-y	ENSSSCT00000019311
mir-1187-y	ENSSSCT00000019314
mir-1187-y	ENSSSCT00000019317
mir-1187-y	ENSSSCT00000019318
mir-1187-y	ENSSSCT00000019361
mir-1187-y	ENSSSCT00000019379
mir-1187-y	ENSSSCT00000019383
mir-1187-y	ENSSSCT00000019437
mir-1187-y	ENSSSCT00000019464
mir-1187-y	ENSSSCT00000019486
mir-1187-y	ENSSSCT00000019513
mir-1187-y	ENSSSCT00000019602
mir-1187-y	ENSSSCT00000019609
mir-1187-y	ENSSSCT00000022320
mir-1187-y	ENSSSCT00000022353
mir-1187-y	ENSSSCT00000022361
mir-1187-y	ENSSSCT00000022370
mir-1187-y	ENSSSCT00000022401
mir-1187-y	ENSSSCT00000022429
mir-1187-y	ENSSSCT00000022432
mir-1187-y	ENSSSCT00000022471
mir-1187-y	ENSSSCT00000022493
mir-1187-y	ENSSSCT00000022504
mir-1187-y	ENSSSCT00000022531
mir-1187-y	ENSSSCT00000022568
mir-1187-y	ENSSSCT00000022579
mir-1187-y	ENSSSCT00000022614
mir-1187-y	ENSSSCT00000022617
mir-1187-y	ENSSSCT00000022686
mir-1187-y	ENSSSCT00000022733
mir-1187-y	ENSSSCT00000022754
mir-1187-y	ENSSSCT00000022765
mir-1187-y	ENSSSCT00000022769
mir-1187-y	ENSSSCT00000022885
mir-1187-y	ENSSSCT00000022933
mir-1187-y	ENSSSCT00000023008
mir-1187-y	ENSSSCT00000023021
mir-1187-y	ENSSSCT00000023039
mir-1187-y	ENSSSCT00000023043
mir-1187-y	ENSSSCT00000023058
mir-1187-y	ENSSSCT00000023079
mir-1187-y	ENSSSCT00000023134
mir-1187-y	ENSSSCT00000023253
mir-1187-y	ENSSSCT00000023302
mir-1187-y	ENSSSCT00000023347
mir-1187-y	ENSSSCT00000023350
mir-1187-y	ENSSSCT00000023363
mir-1187-y	ENSSSCT00000023373
mir-1187-y	ENSSSCT00000023382
mir-1187-y	ENSSSCT00000023386
mir-1187-y	ENSSSCT00000023399
mir-1187-y	ENSSSCT00000023412
mir-1187-y	ENSSSCT00000023424
mir-1187-y	ENSSSCT00000023429
mir-1187-y	ENSSSCT00000023443
mir-1187-y	ENSSSCT00000023575
mir-1187-y	ENSSSCT00000023584
mir-1187-y	ENSSSCT00000023586
mir-1187-y	ENSSSCT00000023594
mir-1187-y	ENSSSCT00000023663
mir-1187-y	ENSSSCT00000023695
mir-1187-y	ENSSSCT00000023729
mir-1187-y	ENSSSCT00000023738
mir-1187-y	ENSSSCT00000023802
mir-1187-y	ENSSSCT00000023823
mir-1187-y	ENSSSCT00000023854
mir-1187-y	ENSSSCT00000023863
mir-1187-y	ENSSSCT00000023870
mir-1187-y	ENSSSCT00000023906
mir-1187-y	ENSSSCT00000023963
mir-1187-y	ENSSSCT00000023993
mir-1187-y	ENSSSCT00000024070
mir-1187-y	ENSSSCT00000024080
mir-1187-y	ENSSSCT00000024088
mir-1187-y	ENSSSCT00000024091
mir-1187-y	ENSSSCT00000024112
mir-1187-y	ENSSSCT00000024138
mir-1187-y	ENSSSCT00000024196
mir-1187-y	ENSSSCT00000024259
mir-1187-y	ENSSSCT00000024262
mir-1187-y	ENSSSCT00000024340
mir-1187-y	ENSSSCT00000024345
mir-1187-y	ENSSSCT00000024378
mir-1187-y	ENSSSCT00000024413
mir-1187-y	ENSSSCT00000024435
mir-1187-y	ENSSSCT00000024458
mir-1187-y	ENSSSCT00000024477
mir-1187-y	ENSSSCT00000024478
mir-1187-y	ENSSSCT00000024506
mir-1187-y	ENSSSCT00000024510
mir-1187-y	ENSSSCT00000024516
mir-1187-y	ENSSSCT00000024523
mir-1187-y	ENSSSCT00000024572
mir-1187-y	ENSSSCT00000024583
mir-1187-y	ENSSSCT00000024636
mir-1187-y	ENSSSCT00000024663
mir-1187-y	ENSSSCT00000024689
mir-1187-y	ENSSSCT00000024705
mir-1187-y	ENSSSCT00000024710
mir-1187-y	ENSSSCT00000024719
mir-1187-y	ENSSSCT00000024745
mir-1187-y	ENSSSCT00000024775
mir-1187-y	ENSSSCT00000024838
mir-1187-y	ENSSSCT00000024843
mir-1187-y	ENSSSCT00000024851
mir-1187-y	ENSSSCT00000024857
mir-1187-y	ENSSSCT00000024863
mir-1187-y	ENSSSCT00000024870
mir-1187-y	ENSSSCT00000024956
mir-1187-y	ENSSSCT00000024990
mir-1187-y	ENSSSCT00000025002
mir-1187-y	ENSSSCT00000025037
mir-1187-y	ENSSSCT00000025040
mir-1187-y	ENSSSCT00000025048
mir-1187-y	ENSSSCT00000025065
mir-1187-y	ENSSSCT00000025080
mir-1187-y	ENSSSCT00000025092
mir-1187-y	ENSSSCT00000025107
mir-1187-y	ENSSSCT00000025160
mir-1187-y	ENSSSCT00000025272
mir-1187-y	ENSSSCT00000025376
mir-1187-y	ENSSSCT00000025540
mir-1187-y	ENSSSCT00000025543
mir-1187-y	ENSSSCT00000025552
mir-1187-y	ENSSSCT00000025556
mir-1187-y	ENSSSCT00000025564
mir-1187-y	ENSSSCT00000025589
mir-1187-y	ENSSSCT00000025592
mir-1187-y	ENSSSCT00000025633
mir-1187-y	ENSSSCT00000025637
mir-1187-y	ENSSSCT00000025679
mir-1187-y	ENSSSCT00000025707
mir-1187-y	ENSSSCT00000025710
mir-1187-y	ENSSSCT00000025768
mir-1187-y	ENSSSCT00000025790
mir-1187-y	ENSSSCT00000025792
mir-1187-y	ENSSSCT00000025932
mir-1187-y	ENSSSCT00000025969
mir-1187-y	ENSSSCT00000025970
mir-1187-y	ENSSSCT00000026012
mir-1187-y	ENSSSCT00000026020
mir-1187-y	ENSSSCT00000026073
mir-1187-y	ENSSSCT00000026117
mir-1187-y	ENSSSCT00000026147
mir-1187-y	ENSSSCT00000026150
mir-1187-y	ENSSSCT00000026155
mir-1187-y	ENSSSCT00000026201
mir-1187-y	ENSSSCT00000026233
mir-1187-y	ENSSSCT00000026246
mir-1187-y	ENSSSCT00000026271
mir-1187-y	ENSSSCT00000026273
mir-1187-y	ENSSSCT00000026308
mir-1187-y	ENSSSCT00000026312
mir-1187-y	ENSSSCT00000026340
mir-1187-y	ENSSSCT00000026396
mir-1187-y	ENSSSCT00000026411
mir-1187-y	ENSSSCT00000026470
mir-1187-y	ENSSSCT00000026479
mir-1187-y	ENSSSCT00000026502
mir-1187-y	ENSSSCT00000026509
mir-1187-y	ENSSSCT00000026541
mir-1187-y	ENSSSCT00000026559
mir-1187-y	ENSSSCT00000026589
mir-1187-y	ENSSSCT00000026642
mir-1187-y	ENSSSCT00000026647
mir-1187-y	ENSSSCT00000026695
mir-1187-y	ENSSSCT00000026725
mir-1187-y	ENSSSCT00000026731
mir-1187-y	ENSSSCT00000026749
mir-1187-y	ENSSSCT00000026784
mir-1187-y	ENSSSCT00000026841
mir-1187-y	ENSSSCT00000026862
mir-1187-y	ENSSSCT00000026890
mir-1187-y	ENSSSCT00000026924
mir-1187-y	ENSSSCT00000026928
mir-1187-y	ENSSSCT00000026950
mir-1187-y	ENSSSCT00000027016
mir-1187-y	ENSSSCT00000027068
mir-1187-y	ENSSSCT00000027083
mir-1187-y	ENSSSCT00000027119
mir-1187-y	ENSSSCT00000027143
mir-1187-y	ENSSSCT00000027155
mir-1187-y	ENSSSCT00000027156
mir-1187-y	ENSSSCT00000027194
mir-1187-y	ENSSSCT00000027206
mir-1187-y	ENSSSCT00000027226
mir-1187-y	ENSSSCT00000027243
mir-1187-y	ENSSSCT00000027254
mir-1187-y	ENSSSCT00000027259
mir-1187-y	ENSSSCT00000027282
mir-1187-y	ENSSSCT00000027306
mir-1187-y	ENSSSCT00000027339
mir-1187-y	ENSSSCT00000027364
mir-1187-y	ENSSSCT00000027380
mir-1187-y	ENSSSCT00000027404
mir-1187-y	ENSSSCT00000027410
mir-1187-y	ENSSSCT00000027452
mir-1187-y	ENSSSCT00000027513
mir-1187-y	ENSSSCT00000027528
mir-1187-y	ENSSSCT00000027701
mir-1187-y	ENSSSCT00000027767
mir-1187-y	ENSSSCT00000027808
mir-1187-y	ENSSSCT00000027856
mir-1187-y	ENSSSCT00000027904
mir-1187-y	ENSSSCT00000027910
mir-1187-y	ENSSSCT00000027958
mir-1187-y	ENSSSCT00000027987
mir-1187-y	ENSSSCT00000027990
mir-1187-y	ENSSSCT00000028078
mir-1187-y	ENSSSCT00000028176
mir-1187-y	ENSSSCT00000028207
mir-1187-y	ENSSSCT00000028225
mir-1187-y	ENSSSCT00000028229
mir-1187-y	ENSSSCT00000028241
mir-1187-y	ENSSSCT00000028263
mir-1187-y	ENSSSCT00000028269
mir-1187-y	ENSSSCT00000028270
mir-1187-y	ENSSSCT00000028316
mir-1187-y	ENSSSCT00000028346
mir-1187-y	ENSSSCT00000028348
mir-1187-y	ENSSSCT00000028422
mir-1187-y	ENSSSCT00000028423
mir-1187-y	ENSSSCT00000028436
mir-1187-y	ENSSSCT00000028535
mir-1187-y	ENSSSCT00000028618
mir-1187-y	ENSSSCT00000028627
mir-1187-y	ENSSSCT00000028632
mir-1187-y	ENSSSCT00000028766
mir-1187-y	ENSSSCT00000028767
mir-1187-y	ENSSSCT00000028793
mir-1187-y	ENSSSCT00000028797
mir-1187-y	ENSSSCT00000028805
mir-1187-y	ENSSSCT00000028874
mir-1187-y	ENSSSCT00000028884
mir-1187-y	ENSSSCT00000028904
mir-1187-y	ENSSSCT00000028915
mir-1187-y	ENSSSCT00000028957
mir-1187-y	ENSSSCT00000028975
mir-1187-y	ENSSSCT00000029053
mir-1187-y	ENSSSCT00000029061
mir-1187-y	ENSSSCT00000029120
mir-1187-y	ENSSSCT00000029149
mir-1187-y	ENSSSCT00000029279
mir-1187-y	ENSSSCT00000029284
mir-1187-y	ENSSSCT00000029335
mir-1187-y	ENSSSCT00000029344
mir-1187-y	ENSSSCT00000029370
mir-1187-y	ENSSSCT00000029382
mir-1187-y	ENSSSCT00000029391
mir-1187-y	ENSSSCT00000029422
mir-1187-y	ENSSSCT00000029500
mir-1187-y	ENSSSCT00000029539
mir-1187-y	ENSSSCT00000029637
mir-1187-y	ENSSSCT00000029658
mir-1187-y	ENSSSCT00000029697
mir-1187-y	ENSSSCT00000029698
mir-1187-y	ENSSSCT00000029722
mir-1187-y	ENSSSCT00000029841
mir-1187-y	ENSSSCT00000029886
mir-1187-y	ENSSSCT00000029905
mir-1187-y	ENSSSCT00000029919
mir-1187-y	ENSSSCT00000029923
mir-1187-y	ENSSSCT00000029971
mir-1187-y	ENSSSCT00000029998
mir-1187-y	ENSSSCT00000030022
mir-1187-y	ENSSSCT00000030040
mir-1187-y	ENSSSCT00000030081
mir-1187-y	ENSSSCT00000030092
mir-1187-y	ENSSSCT00000030142
mir-1187-y	ENSSSCT00000030211
mir-1187-y	ENSSSCT00000030224
mir-1187-y	ENSSSCT00000030260
mir-1187-y	ENSSSCT00000030284
mir-1187-y	ENSSSCT00000030381
mir-1187-y	ENSSSCT00000030403
mir-1187-y	ENSSSCT00000030437
mir-1187-y	ENSSSCT00000030451
mir-1187-y	ENSSSCT00000030464
mir-1187-y	ENSSSCT00000030519
mir-1187-y	ENSSSCT00000030528
mir-1187-y	ENSSSCT00000030529
mir-1187-y	ENSSSCT00000030557
mir-1187-y	ENSSSCT00000030604
mir-1187-y	ENSSSCT00000030626
mir-1187-y	ENSSSCT00000030680
mir-1187-y	ENSSSCT00000030766
mir-1187-y	ENSSSCT00000030785
mir-1187-y	ENSSSCT00000030804
mir-1187-y	ENSSSCT00000030861
mir-1187-y	ENSSSCT00000030871
mir-1187-y	ENSSSCT00000030878
mir-1187-y	ENSSSCT00000030914
mir-1187-y	ENSSSCT00000031017
mir-1187-y	ENSSSCT00000031020
mir-1187-y	ENSSSCT00000031032
mir-1187-y	ENSSSCT00000031037
mir-1187-y	ENSSSCT00000031102
mir-1187-y	ENSSSCT00000031104
mir-1187-y	ENSSSCT00000031119
mir-1187-y	ENSSSCT00000031121
mir-1187-y	ENSSSCT00000031213
mir-1187-y	ENSSSCT00000031242
mir-1187-y	ENSSSCT00000031259
mir-1187-y	ENSSSCT00000031280
mir-1187-y	ENSSSCT00000031311
mir-1187-y	ENSSSCT00000031323
mir-1187-y	ENSSSCT00000031364
mir-1187-y	ENSSSCT00000031382
mir-1187-y	ENSSSCT00000031463
mir-1187-y	ENSSSCT00000031517
mir-1187-y	ENSSSCT00000031520
mir-1187-y	ENSSSCT00000031531
mir-1187-y	ENSSSCT00000031537
mir-1187-y	ENSSSCT00000031573
mir-1187-y	ENSSSCT00000031603
mir-1187-y	ENSSSCT00000031618
mir-1187-y	ENSSSCT00000031636
mir-1187-y	ENSSSCT00000031695
mir-1187-y	ENSSSCT00000031700
mir-1187-y	ENSSSCT00000031728
mir-1187-y	ENSSSCT00000031734
mir-1187-y	ENSSSCT00000031741
mir-1187-y	ENSSSCT00000031752
mir-1187-y	ENSSSCT00000031757
mir-1187-y	ENSSSCT00000031760
mir-1187-y	ENSSSCT00000031766
mir-1187-y	ENSSSCT00000031773
mir-1187-y	ENSSSCT00000031812
mir-1187-y	ENSSSCT00000031835
mir-1187-y	ENSSSCT00000031848
mir-1187-y	ENSSSCT00000031862
mir-1187-y	ENSSSCT00000031970
mir-1187-y	ENSSSCT00000031972
mir-1187-y	ENSSSCT00000032001
mir-1187-y	ENSSSCT00000032022
mir-1187-y	ENSSSCT00000032095
mir-1187-y	ENSSSCT00000032150
mir-1187-y	ENSSSCT00000032158
mir-1187-y	ENSSSCT00000032217
mir-1187-y	ENSSSCT00000032258
mir-1187-y	ENSSSCT00000032291
mir-1187-y	ENSSSCT00000032358
mir-1187-y	ENSSSCT00000032451
mir-1187-y	ENSSSCT00000032502
mir-1187-y	ENSSSCT00000032648
mir-1187-y	ENSSSCT00000032662
mir-1187-y	ENSSSCT00000032686
mir-1187-y	ENSSSCT00000032701
mir-1187-y	ENSSSCT00000032778
mir-1187-y	ENSSSCT00000032864
mir-1187-y	ENSSSCT00000032874
mir-1187-y	ENSSSCT00000032891
mir-1187-y	ENSSSCT00000033024
mir-1187-y	ENSSSCT00000033167
mir-1187-y	ENSSSCT00000033189
mir-1187-y	ENSSSCT00000033301
mir-1187-y	ENSSSCT00000033401
mir-1187-y	ENSSSCT00000033464
mir-1187-y	ENSSSCT00000033539
mir-1187-y	ENSSSCT00000033541
mir-1187-y	ENSSSCT00000033579
mir-1187-y	ENSSSCT00000033583
mir-1187-y	ENSSSCT00000033690
mir-1187-y	ENSSSCT00000033700
mir-1187-y	ENSSSCT00000033704
mir-1187-y	ENSSSCT00000033705
mir-1187-y	ENSSSCT00000033806
mir-1187-y	ENSSSCT00000033810
mir-1187-y	ENSSSCT00000033820
mir-1187-y	ENSSSCT00000033832
mir-1187-y	ENSSSCT00000033835
mir-1187-y	ENSSSCT00000033848
mir-1187-y	ENSSSCT00000033849
mir-1187-y	ENSSSCT00000033859
mir-1187-y	ENSSSCT00000033976
mir-1187-y	ENSSSCT00000034069
mir-1187-y	ENSSSCT00000034134
mir-1187-y	ENSSSCT00000034171
mir-1187-y	ENSSSCT00000034178
mir-1187-y	ENSSSCT00000034185
mir-1187-y	ENSSSCT00000034258
mir-1187-y	ENSSSCT00000034261
mir-1187-y	ENSSSCT00000034310
mir-1187-y	ENSSSCT00000034312
mir-1187-y	ENSSSCT00000034369
mir-1187-y	ENSSSCT00000034393
mir-1187-y	ENSSSCT00000034445
mir-1187-y	ENSSSCT00000034462
mir-1187-y	ENSSSCT00000034497
mir-1187-y	ENSSSCT00000034703
mir-1187-y	ENSSSCT00000034708
mir-1187-y	ENSSSCT00000034761
mir-1187-y	ENSSSCT00000034814
mir-1187-y	ENSSSCT00000035110
mir-1187-y	ENSSSCT00000035147
mir-1187-y	ENSSSCT00000035182
mir-1187-y	ENSSSCT00000035288
mir-1187-y	ENSSSCT00000035446
mir-1187-y	ENSSSCT00000035620
mir-1187-y	ENSSSCT00000035653
mir-1187-y	ENSSSCT00000035674
mir-1187-y	ENSSSCT00000035688
mir-1187-y	ENSSSCT00000035768
mir-1187-y	ENSSSCT00000035792
mir-1187-y	ENSSSCT00000036003
mir-1187-y	ENSSSCT00000036019
mir-1187-y	ENSSSCT00000036195
mir-1187-y	ENSSSCT00000036222
mir-1187-y	ENSSSCT00000036338
mir-1187-y	ENSSSCT00000036376
mir-1187-y	ENSSSCT00000036396
mir-1187-y	ENSSSCT00000036482
mir-1187-y	ENSSSCT00000036501
mir-1187-y	ENSSSCT00000036624
mir-1187-y	ENSSSCT00000036681
mir-1258-x	ENSSSCT00000000097
mir-1258-x	ENSSSCT00000000457
mir-1258-x	ENSSSCT00000000793
mir-1258-x	ENSSSCT00000000798
mir-1258-x	ENSSSCT00000000875
mir-1258-x	ENSSSCT00000000912
mir-1258-x	ENSSSCT00000000913
mir-1258-x	ENSSSCT00000001254
mir-1258-x	ENSSSCT00000001746
mir-1258-x	ENSSSCT00000001791
mir-1258-x	ENSSSCT00000001920
mir-1258-x	ENSSSCT00000002617
mir-1258-x	ENSSSCT00000002732
mir-1258-x	ENSSSCT00000003477
mir-1258-x	ENSSSCT00000003984
mir-1258-x	ENSSSCT00000004088
mir-1258-x	ENSSSCT00000004222
mir-1258-x	ENSSSCT00000004235
mir-1258-x	ENSSSCT00000004289
mir-1258-x	ENSSSCT00000004697
mir-1258-x	ENSSSCT00000004877
mir-1258-x	ENSSSCT00000004950
mir-1258-x	ENSSSCT00000004968
mir-1258-x	ENSSSCT00000005048
mir-1258-x	ENSSSCT00000005093
mir-1258-x	ENSSSCT00000005120
mir-1258-x	ENSSSCT00000005147
mir-1258-x	ENSSSCT00000005364
mir-1258-x	ENSSSCT00000005946
mir-1258-x	ENSSSCT00000006055
mir-1258-x	ENSSSCT00000006150
mir-1258-x	ENSSSCT00000006626
mir-1258-x	ENSSSCT00000006647
mir-1258-x	ENSSSCT00000006814
mir-1258-x	ENSSSCT00000006943
mir-1258-x	ENSSSCT00000007162
mir-1258-x	ENSSSCT00000007177
mir-1258-x	ENSSSCT00000007647
mir-1258-x	ENSSSCT00000009000
mir-1258-x	ENSSSCT00000009195
mir-1258-x	ENSSSCT00000009223
mir-1258-x	ENSSSCT00000009364
mir-1258-x	ENSSSCT00000009388
mir-1258-x	ENSSSCT00000009829
mir-1258-x	ENSSSCT00000010144
mir-1258-x	ENSSSCT00000010386
mir-1258-x	ENSSSCT00000010570
mir-1258-x	ENSSSCT00000010835
mir-1258-x	ENSSSCT00000011094
mir-1258-x	ENSSSCT00000011139
mir-1258-x	ENSSSCT00000011305
mir-1258-x	ENSSSCT00000011555
mir-1258-x	ENSSSCT00000012043
mir-1258-x	ENSSSCT00000012064
mir-1258-x	ENSSSCT00000012066
mir-1258-x	ENSSSCT00000012080
mir-1258-x	ENSSSCT00000012360
mir-1258-x	ENSSSCT00000012548
mir-1258-x	ENSSSCT00000012549
mir-1258-x	ENSSSCT00000012584
mir-1258-x	ENSSSCT00000012619
mir-1258-x	ENSSSCT00000012761
mir-1258-x	ENSSSCT00000012766
mir-1258-x	ENSSSCT00000012863
mir-1258-x	ENSSSCT00000012876
mir-1258-x	ENSSSCT00000012887
mir-1258-x	ENSSSCT00000012953
mir-1258-x	ENSSSCT00000013053
mir-1258-x	ENSSSCT00000013136
mir-1258-x	ENSSSCT00000013191
mir-1258-x	ENSSSCT00000013231
mir-1258-x	ENSSSCT00000013304
mir-1258-x	ENSSSCT00000013836
mir-1258-x	ENSSSCT00000014117
mir-1258-x	ENSSSCT00000014616
mir-1258-x	ENSSSCT00000015140
mir-1258-x	ENSSSCT00000015527
mir-1258-x	ENSSSCT00000015529
mir-1258-x	ENSSSCT00000015534
mir-1258-x	ENSSSCT00000015585
mir-1258-x	ENSSSCT00000015651
mir-1258-x	ENSSSCT00000016196
mir-1258-x	ENSSSCT00000016304
mir-1258-x	ENSSSCT00000016471
mir-1258-x	ENSSSCT00000016502
mir-1258-x	ENSSSCT00000016503
mir-1258-x	ENSSSCT00000016737
mir-1258-x	ENSSSCT00000017110
mir-1258-x	ENSSSCT00000017226
mir-1258-x	ENSSSCT00000017584
mir-1258-x	ENSSSCT00000017648
mir-1258-x	ENSSSCT00000017766
mir-1258-x	ENSSSCT00000018023
mir-1258-x	ENSSSCT00000018115
mir-1258-x	ENSSSCT00000018121
mir-1258-x	ENSSSCT00000018588
mir-1258-x	ENSSSCT00000018619
mir-1258-x	ENSSSCT00000018803
mir-1258-x	ENSSSCT00000018825
mir-1258-x	ENSSSCT00000019052
mir-1258-x	ENSSSCT00000019068
mir-1258-x	ENSSSCT00000019082
mir-1258-x	ENSSSCT00000019204
mir-1258-x	ENSSSCT00000022576
mir-1258-x	ENSSSCT00000023000
mir-1258-x	ENSSSCT00000023064
mir-1258-x	ENSSSCT00000023077
mir-1258-x	ENSSSCT00000023111
mir-1258-x	ENSSSCT00000023299
mir-1258-x	ENSSSCT00000023350
mir-1258-x	ENSSSCT00000023429
mir-1258-x	ENSSSCT00000024637
mir-1258-x	ENSSSCT00000024716
mir-1258-x	ENSSSCT00000024844
mir-1258-x	ENSSSCT00000025082
mir-1258-x	ENSSSCT00000025365
mir-1258-x	ENSSSCT00000025625
mir-1258-x	ENSSSCT00000025707
mir-1258-x	ENSSSCT00000025773
mir-1258-x	ENSSSCT00000026056
mir-1258-x	ENSSSCT00000026214
mir-1258-x	ENSSSCT00000026309
mir-1258-x	ENSSSCT00000026385
mir-1258-x	ENSSSCT00000026579
mir-1258-x	ENSSSCT00000026677
mir-1258-x	ENSSSCT00000026753
mir-1258-x	ENSSSCT00000026831
mir-1258-x	ENSSSCT00000027055
mir-1258-x	ENSSSCT00000027088
mir-1258-x	ENSSSCT00000027512
mir-1258-x	ENSSSCT00000027574
mir-1258-x	ENSSSCT00000027996
mir-1258-x	ENSSSCT00000028111
mir-1258-x	ENSSSCT00000028287
mir-1258-x	ENSSSCT00000028328
mir-1258-x	ENSSSCT00000028405
mir-1258-x	ENSSSCT00000028521
mir-1258-x	ENSSSCT00000028938
mir-1258-x	ENSSSCT00000029284
mir-1258-x	ENSSSCT00000029316
mir-1258-x	ENSSSCT00000029377
mir-1258-x	ENSSSCT00000029556
mir-1258-x	ENSSSCT00000029591
mir-1258-x	ENSSSCT00000029882
mir-1258-x	ENSSSCT00000029951
mir-1258-x	ENSSSCT00000030136
mir-1258-x	ENSSSCT00000030211
mir-1258-x	ENSSSCT00000030529
mir-1258-x	ENSSSCT00000030697
mir-1258-x	ENSSSCT00000030830
mir-1258-x	ENSSSCT00000031177
mir-1258-x	ENSSSCT00000031253
mir-1258-x	ENSSSCT00000031416
mir-1258-x	ENSSSCT00000031561
mir-1258-x	ENSSSCT00000031758
mir-1258-x	ENSSSCT00000031969
mir-1258-x	ENSSSCT00000031999
mir-1258-x	ENSSSCT00000032305
mir-1258-x	ENSSSCT00000032782
mir-1258-x	ENSSSCT00000033167
mir-1258-x	ENSSSCT00000033341
mir-1258-x	ENSSSCT00000033438
mir-1258-x	ENSSSCT00000033683
mir-1258-x	ENSSSCT00000033931
mir-1258-x	ENSSSCT00000034120
mir-1258-x	ENSSSCT00000035020
mir-1258-x	ENSSSCT00000035436
mir-1258-x	ENSSSCT00000035620
mir-1258-x	ENSSSCT00000035654
mir-1258-x	ENSSSCT00000035805
mir-1258-x	ENSSSCT00000036179
mir-1258-x	ENSSSCT00000036500
mir-1258-x	ENSSSCT00000036612
mir-1296-x	ENSSSCT00000000204
mir-1296-x	ENSSSCT00000000252
mir-1296-x	ENSSSCT00000000403
mir-1296-x	ENSSSCT00000000443
mir-1296-x	ENSSSCT00000000461
mir-1296-x	ENSSSCT00000000646
mir-1296-x	ENSSSCT00000000718
mir-1296-x	ENSSSCT00000000914
mir-1296-x	ENSSSCT00000000929
mir-1296-x	ENSSSCT00000001027
mir-1296-x	ENSSSCT00000001644
mir-1296-x	ENSSSCT00000001903
mir-1296-x	ENSSSCT00000001908
mir-1296-x	ENSSSCT00000001937
mir-1296-x	ENSSSCT00000002110
mir-1296-x	ENSSSCT00000002114
mir-1296-x	ENSSSCT00000002490
mir-1296-x	ENSSSCT00000002612
mir-1296-x	ENSSSCT00000002652
mir-1296-x	ENSSSCT00000002722
mir-1296-x	ENSSSCT00000003099
mir-1296-x	ENSSSCT00000003102
mir-1296-x	ENSSSCT00000003114
mir-1296-x	ENSSSCT00000003226
mir-1296-x	ENSSSCT00000003279
mir-1296-x	ENSSSCT00000003348
mir-1296-x	ENSSSCT00000003350
mir-1296-x	ENSSSCT00000003352
mir-1296-x	ENSSSCT00000003432
mir-1296-x	ENSSSCT00000003434
mir-1296-x	ENSSSCT00000003475
mir-1296-x	ENSSSCT00000003477
mir-1296-x	ENSSSCT00000003637
mir-1296-x	ENSSSCT00000003924
mir-1296-x	ENSSSCT00000004178
mir-1296-x	ENSSSCT00000004249
mir-1296-x	ENSSSCT00000004602
mir-1296-x	ENSSSCT00000004866
mir-1296-x	ENSSSCT00000004874
mir-1296-x	ENSSSCT00000004983
mir-1296-x	ENSSSCT00000005071
mir-1296-x	ENSSSCT00000005136
mir-1296-x	ENSSSCT00000005271
mir-1296-x	ENSSSCT00000005311
mir-1296-x	ENSSSCT00000005446
mir-1296-x	ENSSSCT00000005569
mir-1296-x	ENSSSCT00000005946
mir-1296-x	ENSSSCT00000006220
mir-1296-x	ENSSSCT00000006315
mir-1296-x	ENSSSCT00000006485
mir-1296-x	ENSSSCT00000006766
mir-1296-x	ENSSSCT00000006894
mir-1296-x	ENSSSCT00000006955
mir-1296-x	ENSSSCT00000006985
mir-1296-x	ENSSSCT00000007280
mir-1296-x	ENSSSCT00000007426
mir-1296-x	ENSSSCT00000007848
mir-1296-x	ENSSSCT00000007972
mir-1296-x	ENSSSCT00000008004
mir-1296-x	ENSSSCT00000008467
mir-1296-x	ENSSSCT00000008592
mir-1296-x	ENSSSCT00000008703
mir-1296-x	ENSSSCT00000008811
mir-1296-x	ENSSSCT00000008846
mir-1296-x	ENSSSCT00000008895
mir-1296-x	ENSSSCT00000008989
mir-1296-x	ENSSSCT00000009233
mir-1296-x	ENSSSCT00000009235
mir-1296-x	ENSSSCT00000009326
mir-1296-x	ENSSSCT00000009411
mir-1296-x	ENSSSCT00000009412
mir-1296-x	ENSSSCT00000009498
mir-1296-x	ENSSSCT00000009587
mir-1296-x	ENSSSCT00000009714
mir-1296-x	ENSSSCT00000010244
mir-1296-x	ENSSSCT00000010267
mir-1296-x	ENSSSCT00000010347
mir-1296-x	ENSSSCT00000010354
mir-1296-x	ENSSSCT00000010491
mir-1296-x	ENSSSCT00000010539
mir-1296-x	ENSSSCT00000010555
mir-1296-x	ENSSSCT00000010579
mir-1296-x	ENSSSCT00000010797
mir-1296-x	ENSSSCT00000010803
mir-1296-x	ENSSSCT00000010813
mir-1296-x	ENSSSCT00000010828
mir-1296-x	ENSSSCT00000010968
mir-1296-x	ENSSSCT00000011072
mir-1296-x	ENSSSCT00000011091
mir-1296-x	ENSSSCT00000011152
mir-1296-x	ENSSSCT00000011190
mir-1296-x	ENSSSCT00000011229
mir-1296-x	ENSSSCT00000011283
mir-1296-x	ENSSSCT00000011436
mir-1296-x	ENSSSCT00000011445
mir-1296-x	ENSSSCT00000011519
mir-1296-x	ENSSSCT00000011586
mir-1296-x	ENSSSCT00000011602
mir-1296-x	ENSSSCT00000012037
mir-1296-x	ENSSSCT00000012069
mir-1296-x	ENSSSCT00000012197
mir-1296-x	ENSSSCT00000012598
mir-1296-x	ENSSSCT00000012633
mir-1296-x	ENSSSCT00000012938
mir-1296-x	ENSSSCT00000013005
mir-1296-x	ENSSSCT00000013522
mir-1296-x	ENSSSCT00000013774
mir-1296-x	ENSSSCT00000013786
mir-1296-x	ENSSSCT00000013834
mir-1296-x	ENSSSCT00000014178
mir-1296-x	ENSSSCT00000014247
mir-1296-x	ENSSSCT00000014288
mir-1296-x	ENSSSCT00000014293
mir-1296-x	ENSSSCT00000014688
mir-1296-x	ENSSSCT00000014922
mir-1296-x	ENSSSCT00000014928
mir-1296-x	ENSSSCT00000015170
mir-1296-x	ENSSSCT00000015331
mir-1296-x	ENSSSCT00000015429
mir-1296-x	ENSSSCT00000015430
mir-1296-x	ENSSSCT00000016465
mir-1296-x	ENSSSCT00000016569
mir-1296-x	ENSSSCT00000016697
mir-1296-x	ENSSSCT00000016698
mir-1296-x	ENSSSCT00000016788
mir-1296-x	ENSSSCT00000016814
mir-1296-x	ENSSSCT00000017175
mir-1296-x	ENSSSCT00000017249
mir-1296-x	ENSSSCT00000017515
mir-1296-x	ENSSSCT00000017534
mir-1296-x	ENSSSCT00000017718
mir-1296-x	ENSSSCT00000017757
mir-1296-x	ENSSSCT00000017758
mir-1296-x	ENSSSCT00000017759
mir-1296-x	ENSSSCT00000017966
mir-1296-x	ENSSSCT00000018165
mir-1296-x	ENSSSCT00000018458
mir-1296-x	ENSSSCT00000018723
mir-1296-x	ENSSSCT00000018745
mir-1296-x	ENSSSCT00000018821
mir-1296-x	ENSSSCT00000018956
mir-1296-x	ENSSSCT00000019027
mir-1296-x	ENSSSCT00000019029
mir-1296-x	ENSSSCT00000019317
mir-1296-x	ENSSSCT00000019412
mir-1296-x	ENSSSCT00000019469
mir-1296-x	ENSSSCT00000022327
mir-1296-x	ENSSSCT00000022333
mir-1296-x	ENSSSCT00000022401
mir-1296-x	ENSSSCT00000022414
mir-1296-x	ENSSSCT00000022432
mir-1296-x	ENSSSCT00000022477
mir-1296-x	ENSSSCT00000022568
mir-1296-x	ENSSSCT00000022595
mir-1296-x	ENSSSCT00000022853
mir-1296-x	ENSSSCT00000022966
mir-1296-x	ENSSSCT00000022975
mir-1296-x	ENSSSCT00000023022
mir-1296-x	ENSSSCT00000023079
mir-1296-x	ENSSSCT00000023134
mir-1296-x	ENSSSCT00000023183
mir-1296-x	ENSSSCT00000023187
mir-1296-x	ENSSSCT00000023215
mir-1296-x	ENSSSCT00000023243
mir-1296-x	ENSSSCT00000023363
mir-1296-x	ENSSSCT00000023575
mir-1296-x	ENSSSCT00000023673
mir-1296-x	ENSSSCT00000023853
mir-1296-x	ENSSSCT00000023925
mir-1296-x	ENSSSCT00000023952
mir-1296-x	ENSSSCT00000024038
mir-1296-x	ENSSSCT00000024070
mir-1296-x	ENSSSCT00000024205
mir-1296-x	ENSSSCT00000024369
mir-1296-x	ENSSSCT00000024419
mir-1296-x	ENSSSCT00000024450
mir-1296-x	ENSSSCT00000024527
mir-1296-x	ENSSSCT00000024675
mir-1296-x	ENSSSCT00000024753
mir-1296-x	ENSSSCT00000024863
mir-1296-x	ENSSSCT00000024870
mir-1296-x	ENSSSCT00000024906
mir-1296-x	ENSSSCT00000024923
mir-1296-x	ENSSSCT00000024935
mir-1296-x	ENSSSCT00000024950
mir-1296-x	ENSSSCT00000025009
mir-1296-x	ENSSSCT00000025227
mir-1296-x	ENSSSCT00000025342
mir-1296-x	ENSSSCT00000025383
mir-1296-x	ENSSSCT00000025517
mir-1296-x	ENSSSCT00000025608
mir-1296-x	ENSSSCT00000025656
mir-1296-x	ENSSSCT00000025710
mir-1296-x	ENSSSCT00000025793
mir-1296-x	ENSSSCT00000025883
mir-1296-x	ENSSSCT00000025910
mir-1296-x	ENSSSCT00000025915
mir-1296-x	ENSSSCT00000026039
mir-1296-x	ENSSSCT00000026121
mir-1296-x	ENSSSCT00000026214
mir-1296-x	ENSSSCT00000026310
mir-1296-x	ENSSSCT00000026441
mir-1296-x	ENSSSCT00000026695
mir-1296-x	ENSSSCT00000026804
mir-1296-x	ENSSSCT00000026860
mir-1296-x	ENSSSCT00000027005
mir-1296-x	ENSSSCT00000027009
mir-1296-x	ENSSSCT00000027018
mir-1296-x	ENSSSCT00000027049
mir-1296-x	ENSSSCT00000027067
mir-1296-x	ENSSSCT00000027161
mir-1296-x	ENSSSCT00000027165
mir-1296-x	ENSSSCT00000027242
mir-1296-x	ENSSSCT00000027250
mir-1296-x	ENSSSCT00000027281
mir-1296-x	ENSSSCT00000027314
mir-1296-x	ENSSSCT00000027359
mir-1296-x	ENSSSCT00000027382
mir-1296-x	ENSSSCT00000027471
mir-1296-x	ENSSSCT00000027518
mir-1296-x	ENSSSCT00000027648
mir-1296-x	ENSSSCT00000027680
mir-1296-x	ENSSSCT00000027738
mir-1296-x	ENSSSCT00000027767
mir-1296-x	ENSSSCT00000027780
mir-1296-x	ENSSSCT00000027793
mir-1296-x	ENSSSCT00000027801
mir-1296-x	ENSSSCT00000028035
mir-1296-x	ENSSSCT00000028176
mir-1296-x	ENSSSCT00000028207
mir-1296-x	ENSSSCT00000028212
mir-1296-x	ENSSSCT00000028226
mir-1296-x	ENSSSCT00000028348
mir-1296-x	ENSSSCT00000028402
mir-1296-x	ENSSSCT00000028674
mir-1296-x	ENSSSCT00000028895
mir-1296-x	ENSSSCT00000029023
mir-1296-x	ENSSSCT00000029139
mir-1296-x	ENSSSCT00000029304
mir-1296-x	ENSSSCT00000029314
mir-1296-x	ENSSSCT00000029413
mir-1296-x	ENSSSCT00000029430
mir-1296-x	ENSSSCT00000029503
mir-1296-x	ENSSSCT00000029689
mir-1296-x	ENSSSCT00000029733
mir-1296-x	ENSSSCT00000029753
mir-1296-x	ENSSSCT00000029781
mir-1296-x	ENSSSCT00000029891
mir-1296-x	ENSSSCT00000029901
mir-1296-x	ENSSSCT00000030119
mir-1296-x	ENSSSCT00000030455
mir-1296-x	ENSSSCT00000030534
mir-1296-x	ENSSSCT00000030545
mir-1296-x	ENSSSCT00000030697
mir-1296-x	ENSSSCT00000030762
mir-1296-x	ENSSSCT00000030823
mir-1296-x	ENSSSCT00000030861
mir-1296-x	ENSSSCT00000030933
mir-1296-x	ENSSSCT00000031020
mir-1296-x	ENSSSCT00000031033
mir-1296-x	ENSSSCT00000031295
mir-1296-x	ENSSSCT00000031316
mir-1296-x	ENSSSCT00000031358
mir-1296-x	ENSSSCT00000031486
mir-1296-x	ENSSSCT00000031508
mir-1296-x	ENSSSCT00000031604
mir-1296-x	ENSSSCT00000031712
mir-1296-x	ENSSSCT00000031721
mir-1296-x	ENSSSCT00000031848
mir-1296-x	ENSSSCT00000031902
mir-1296-x	ENSSSCT00000031953
mir-1296-x	ENSSSCT00000032072
mir-1296-x	ENSSSCT00000032088
mir-1296-x	ENSSSCT00000032118
mir-1296-x	ENSSSCT00000032202
mir-1296-x	ENSSSCT00000032428
mir-1296-x	ENSSSCT00000032587
mir-1296-x	ENSSSCT00000032608
mir-1296-x	ENSSSCT00000032709
mir-1296-x	ENSSSCT00000032816
mir-1296-x	ENSSSCT00000032852
mir-1296-x	ENSSSCT00000033089
mir-1296-x	ENSSSCT00000033246
mir-1296-x	ENSSSCT00000033352
mir-1296-x	ENSSSCT00000033427
mir-1296-x	ENSSSCT00000033465
mir-1296-x	ENSSSCT00000033745
mir-1296-x	ENSSSCT00000033888
mir-1296-x	ENSSSCT00000033972
mir-1296-x	ENSSSCT00000034425
mir-1296-x	ENSSSCT00000034591
mir-1296-x	ENSSSCT00000034708
mir-1296-x	ENSSSCT00000034994
mir-1296-x	ENSSSCT00000035265
mir-1296-x	ENSSSCT00000035269
mir-1296-x	ENSSSCT00000035315
mir-1296-x	ENSSSCT00000035628
mir-1296-x	ENSSSCT00000035744
mir-1296-x	ENSSSCT00000035976
mir-1296-x	ENSSSCT00000036127
mir-1296-x	ENSSSCT00000036469
mir-188-y	ENSSSCT00000000143
mir-188-y	ENSSSCT00000000615
mir-188-y	ENSSSCT00000000912
mir-188-y	ENSSSCT00000000913
mir-188-y	ENSSSCT00000000950
mir-188-y	ENSSSCT00000001840
mir-188-y	ENSSSCT00000001908
mir-188-y	ENSSSCT00000002549
mir-188-y	ENSSSCT00000002595
mir-188-y	ENSSSCT00000002639
mir-188-y	ENSSSCT00000002942
mir-188-y	ENSSSCT00000002974
mir-188-y	ENSSSCT00000003922
mir-188-y	ENSSSCT00000003923
mir-188-y	ENSSSCT00000004033
mir-188-y	ENSSSCT00000004219
mir-188-y	ENSSSCT00000004269
mir-188-y	ENSSSCT00000004504
mir-188-y	ENSSSCT00000005027
mir-188-y	ENSSSCT00000005079
mir-188-y	ENSSSCT00000005523
mir-188-y	ENSSSCT00000005926
mir-188-y	ENSSSCT00000006053
mir-188-y	ENSSSCT00000006227
mir-188-y	ENSSSCT00000006287
mir-188-y	ENSSSCT00000006343
mir-188-y	ENSSSCT00000006648
mir-188-y	ENSSSCT00000006733
mir-188-y	ENSSSCT00000006981
mir-188-y	ENSSSCT00000007006
mir-188-y	ENSSSCT00000007254
mir-188-y	ENSSSCT00000007278
mir-188-y	ENSSSCT00000007335
mir-188-y	ENSSSCT00000007337
mir-188-y	ENSSSCT00000007523
mir-188-y	ENSSSCT00000007559
mir-188-y	ENSSSCT00000007954
mir-188-y	ENSSSCT00000008081
mir-188-y	ENSSSCT00000008310
mir-188-y	ENSSSCT00000008425
mir-188-y	ENSSSCT00000008879
mir-188-y	ENSSSCT00000008989
mir-188-y	ENSSSCT00000009393
mir-188-y	ENSSSCT00000009474
mir-188-y	ENSSSCT00000010270
mir-188-y	ENSSSCT00000010616
mir-188-y	ENSSSCT00000010617
mir-188-y	ENSSSCT00000010898
mir-188-y	ENSSSCT00000011237
mir-188-y	ENSSSCT00000011564
mir-188-y	ENSSSCT00000011599
mir-188-y	ENSSSCT00000011898
mir-188-y	ENSSSCT00000012072
mir-188-y	ENSSSCT00000012155
mir-188-y	ENSSSCT00000012522
mir-188-y	ENSSSCT00000013009
mir-188-y	ENSSSCT00000013011
mir-188-y	ENSSSCT00000013153
mir-188-y	ENSSSCT00000013154
mir-188-y	ENSSSCT00000013480
mir-188-y	ENSSSCT00000013544
mir-188-y	ENSSSCT00000013927
mir-188-y	ENSSSCT00000013932
mir-188-y	ENSSSCT00000014094
mir-188-y	ENSSSCT00000014325
mir-188-y	ENSSSCT00000014394
mir-188-y	ENSSSCT00000014518
mir-188-y	ENSSSCT00000014689
mir-188-y	ENSSSCT00000015002
mir-188-y	ENSSSCT00000015534
mir-188-y	ENSSSCT00000015615
mir-188-y	ENSSSCT00000015626
mir-188-y	ENSSSCT00000015660
mir-188-y	ENSSSCT00000015663
mir-188-y	ENSSSCT00000015664
mir-188-y	ENSSSCT00000015908
mir-188-y	ENSSSCT00000016284
mir-188-y	ENSSSCT00000016319
mir-188-y	ENSSSCT00000016456
mir-188-y	ENSSSCT00000016619
mir-188-y	ENSSSCT00000016911
mir-188-y	ENSSSCT00000017181
mir-188-y	ENSSSCT00000017235
mir-188-y	ENSSSCT00000017258
mir-188-y	ENSSSCT00000017292
mir-188-y	ENSSSCT00000018018
mir-188-y	ENSSSCT00000018232
mir-188-y	ENSSSCT00000018237
mir-188-y	ENSSSCT00000018253
mir-188-y	ENSSSCT00000018407
mir-188-y	ENSSSCT00000018408
mir-188-y	ENSSSCT00000018484
mir-188-y	ENSSSCT00000018500
mir-188-y	ENSSSCT00000018831
mir-188-y	ENSSSCT00000018897
mir-188-y	ENSSSCT00000019034
mir-188-y	ENSSSCT00000019041
mir-188-y	ENSSSCT00000019045
mir-188-y	ENSSSCT00000019061
mir-188-y	ENSSSCT00000019136
mir-188-y	ENSSSCT00000019316
mir-188-y	ENSSSCT00000019323
mir-188-y	ENSSSCT00000019333
mir-188-y	ENSSSCT00000019386
mir-188-y	ENSSSCT00000022414
mir-188-y	ENSSSCT00000022744
mir-188-y	ENSSSCT00000022785
mir-188-y	ENSSSCT00000022909
mir-188-y	ENSSSCT00000023036
mir-188-y	ENSSSCT00000023162
mir-188-y	ENSSSCT00000023224
mir-188-y	ENSSSCT00000023253
mir-188-y	ENSSSCT00000023302
mir-188-y	ENSSSCT00000023351
mir-188-y	ENSSSCT00000023363
mir-188-y	ENSSSCT00000023429
mir-188-y	ENSSSCT00000023443
mir-188-y	ENSSSCT00000023461
mir-188-y	ENSSSCT00000023573
mir-188-y	ENSSSCT00000023746
mir-188-y	ENSSSCT00000024416
mir-188-y	ENSSSCT00000024532
mir-188-y	ENSSSCT00000024539
mir-188-y	ENSSSCT00000024896
mir-188-y	ENSSSCT00000025190
mir-188-y	ENSSSCT00000025245
mir-188-y	ENSSSCT00000025459
mir-188-y	ENSSSCT00000025512
mir-188-y	ENSSSCT00000025680
mir-188-y	ENSSSCT00000025989
mir-188-y	ENSSSCT00000025997
mir-188-y	ENSSSCT00000026033
mir-188-y	ENSSSCT00000026197
mir-188-y	ENSSSCT00000026626
mir-188-y	ENSSSCT00000026681
mir-188-y	ENSSSCT00000026759
mir-188-y	ENSSSCT00000027054
mir-188-y	ENSSSCT00000027174
mir-188-y	ENSSSCT00000027406
mir-188-y	ENSSSCT00000027772
mir-188-y	ENSSSCT00000027781
mir-188-y	ENSSSCT00000027954
mir-188-y	ENSSSCT00000028166
mir-188-y	ENSSSCT00000028362
mir-188-y	ENSSSCT00000028517
mir-188-y	ENSSSCT00000028618
mir-188-y	ENSSSCT00000028638
mir-188-y	ENSSSCT00000028783
mir-188-y	ENSSSCT00000029095
mir-188-y	ENSSSCT00000029398
mir-188-y	ENSSSCT00000029494
mir-188-y	ENSSSCT00000030327
mir-188-y	ENSSSCT00000030630
mir-188-y	ENSSSCT00000030665
mir-188-y	ENSSSCT00000030809
mir-188-y	ENSSSCT00000031193
mir-188-y	ENSSSCT00000031194
mir-188-y	ENSSSCT00000031414
mir-188-y	ENSSSCT00000031538
mir-188-y	ENSSSCT00000031752
mir-188-y	ENSSSCT00000031957
mir-188-y	ENSSSCT00000032005
mir-188-y	ENSSSCT00000032183
mir-188-y	ENSSSCT00000032259
mir-188-y	ENSSSCT00000032709
mir-188-y	ENSSSCT00000032711
mir-188-y	ENSSSCT00000032799
mir-188-y	ENSSSCT00000033437
mir-188-y	ENSSSCT00000033597
mir-188-y	ENSSSCT00000033719
mir-188-y	ENSSSCT00000033790
mir-188-y	ENSSSCT00000034010
mir-188-y	ENSSSCT00000034119
mir-188-y	ENSSSCT00000034265
mir-188-y	ENSSSCT00000034478
mir-188-y	ENSSSCT00000034564
mir-188-y	ENSSSCT00000034588
mir-188-y	ENSSSCT00000034621
mir-188-y	ENSSSCT00000034857
mir-188-y	ENSSSCT00000034867
mir-188-y	ENSSSCT00000035092
mir-188-y	ENSSSCT00000035142
mir-188-y	ENSSSCT00000035150
mir-188-y	ENSSSCT00000035211
mir-188-y	ENSSSCT00000035288
mir-188-y	ENSSSCT00000035298
mir-188-y	ENSSSCT00000035357
mir-188-y	ENSSSCT00000035413
mir-188-y	ENSSSCT00000035560
mir-188-y	ENSSSCT00000035749
mir-188-y	ENSSSCT00000035845
mir-188-y	ENSSSCT00000035958
mir-188-y	ENSSSCT00000036111
mir-188-y	ENSSSCT00000036187
mir-218-x	ENSSSCT00000000004
mir-218-x	ENSSSCT00000000030
mir-218-x	ENSSSCT00000000148
mir-218-x	ENSSSCT00000000232
mir-218-x	ENSSSCT00000000240
mir-218-x	ENSSSCT00000000263
mir-218-x	ENSSSCT00000000287
mir-218-x	ENSSSCT00000000309
mir-218-x	ENSSSCT00000000411
mir-218-x	ENSSSCT00000000562
mir-218-x	ENSSSCT00000000642
mir-218-x	ENSSSCT00000000645
mir-218-x	ENSSSCT00000000764
mir-218-x	ENSSSCT00000000791
mir-218-x	ENSSSCT00000000817
mir-218-x	ENSSSCT00000000824
mir-218-x	ENSSSCT00000000842
mir-218-x	ENSSSCT00000000873
mir-218-x	ENSSSCT00000000875
mir-218-x	ENSSSCT00000000889
mir-218-x	ENSSSCT00000000912
mir-218-x	ENSSSCT00000000913
mir-218-x	ENSSSCT00000000915
mir-218-x	ENSSSCT00000000960
mir-218-x	ENSSSCT00000001088
mir-218-x	ENSSSCT00000001092
mir-218-x	ENSSSCT00000001196
mir-218-x	ENSSSCT00000001650
mir-218-x	ENSSSCT00000001655
mir-218-x	ENSSSCT00000001658
mir-218-x	ENSSSCT00000001744
mir-218-x	ENSSSCT00000001846
mir-218-x	ENSSSCT00000001902
mir-218-x	ENSSSCT00000001928
mir-218-x	ENSSSCT00000001960
mir-218-x	ENSSSCT00000002093
mir-218-x	ENSSSCT00000002133
mir-218-x	ENSSSCT00000002175
mir-218-x	ENSSSCT00000002187
mir-218-x	ENSSSCT00000002196
mir-218-x	ENSSSCT00000002247
mir-218-x	ENSSSCT00000002255
mir-218-x	ENSSSCT00000002520
mir-218-x	ENSSSCT00000002527
mir-218-x	ENSSSCT00000002559
mir-218-x	ENSSSCT00000002615
mir-218-x	ENSSSCT00000002696
mir-218-x	ENSSSCT00000002916
mir-218-x	ENSSSCT00000003084
mir-218-x	ENSSSCT00000003257
mir-218-x	ENSSSCT00000003637
mir-218-x	ENSSSCT00000003762
mir-218-x	ENSSSCT00000003835
mir-218-x	ENSSSCT00000003854
mir-218-x	ENSSSCT00000003917
mir-218-x	ENSSSCT00000003919
mir-218-x	ENSSSCT00000003961
mir-218-x	ENSSSCT00000003986
mir-218-x	ENSSSCT00000004048
mir-218-x	ENSSSCT00000004068
mir-218-x	ENSSSCT00000004104
mir-218-x	ENSSSCT00000004109
mir-218-x	ENSSSCT00000004197
mir-218-x	ENSSSCT00000004239
mir-218-x	ENSSSCT00000004247
mir-218-x	ENSSSCT00000004504
mir-218-x	ENSSSCT00000004619
mir-218-x	ENSSSCT00000004644
mir-218-x	ENSSSCT00000004650
mir-218-x	ENSSSCT00000004688
mir-218-x	ENSSSCT00000004702
mir-218-x	ENSSSCT00000004719
mir-218-x	ENSSSCT00000004721
mir-218-x	ENSSSCT00000004730
mir-218-x	ENSSSCT00000004731
mir-218-x	ENSSSCT00000004804
mir-218-x	ENSSSCT00000004877
mir-218-x	ENSSSCT00000004972
mir-218-x	ENSSSCT00000004974
mir-218-x	ENSSSCT00000005158
mir-218-x	ENSSSCT00000005211
mir-218-x	ENSSSCT00000005273
mir-218-x	ENSSSCT00000005323
mir-218-x	ENSSSCT00000005390
mir-218-x	ENSSSCT00000005441
mir-218-x	ENSSSCT00000005445
mir-218-x	ENSSSCT00000005471
mir-218-x	ENSSSCT00000005475
mir-218-x	ENSSSCT00000005477
mir-218-x	ENSSSCT00000005517
mir-218-x	ENSSSCT00000005533
mir-218-x	ENSSSCT00000005650
mir-218-x	ENSSSCT00000005694
mir-218-x	ENSSSCT00000005743
mir-218-x	ENSSSCT00000005834
mir-218-x	ENSSSCT00000005882
mir-218-x	ENSSSCT00000005885
mir-218-x	ENSSSCT00000005894
mir-218-x	ENSSSCT00000005937
mir-218-x	ENSSSCT00000005980
mir-218-x	ENSSSCT00000005981
mir-218-x	ENSSSCT00000006004
mir-218-x	ENSSSCT00000006015
mir-218-x	ENSSSCT00000006040
mir-218-x	ENSSSCT00000006081
mir-218-x	ENSSSCT00000006224
mir-218-x	ENSSSCT00000006233
mir-218-x	ENSSSCT00000006562
mir-218-x	ENSSSCT00000006586
mir-218-x	ENSSSCT00000006649
mir-218-x	ENSSSCT00000006651
mir-218-x	ENSSSCT00000006656
mir-218-x	ENSSSCT00000006679
mir-218-x	ENSSSCT00000006750
mir-218-x	ENSSSCT00000006768
mir-218-x	ENSSSCT00000006769
mir-218-x	ENSSSCT00000006777
mir-218-x	ENSSSCT00000006814
mir-218-x	ENSSSCT00000006840
mir-218-x	ENSSSCT00000006851
mir-218-x	ENSSSCT00000006911
mir-218-x	ENSSSCT00000006986
mir-218-x	ENSSSCT00000007067
mir-218-x	ENSSSCT00000007080
mir-218-x	ENSSSCT00000007304
mir-218-x	ENSSSCT00000007341
mir-218-x	ENSSSCT00000007405
mir-218-x	ENSSSCT00000007406
mir-218-x	ENSSSCT00000007426
mir-218-x	ENSSSCT00000007427
mir-218-x	ENSSSCT00000007439
mir-218-x	ENSSSCT00000007491
mir-218-x	ENSSSCT00000007511
mir-218-x	ENSSSCT00000007539
mir-218-x	ENSSSCT00000007633
mir-218-x	ENSSSCT00000007647
mir-218-x	ENSSSCT00000007649
mir-218-x	ENSSSCT00000007673
mir-218-x	ENSSSCT00000007751
mir-218-x	ENSSSCT00000007769
mir-218-x	ENSSSCT00000007837
mir-218-x	ENSSSCT00000007882
mir-218-x	ENSSSCT00000007885
mir-218-x	ENSSSCT00000007928
mir-218-x	ENSSSCT00000008000
mir-218-x	ENSSSCT00000008079
mir-218-x	ENSSSCT00000008164
mir-218-x	ENSSSCT00000008319
mir-218-x	ENSSSCT00000008477
mir-218-x	ENSSSCT00000008492
mir-218-x	ENSSSCT00000008580
mir-218-x	ENSSSCT00000008587
mir-218-x	ENSSSCT00000008742
mir-218-x	ENSSSCT00000008780
mir-218-x	ENSSSCT00000008945
mir-218-x	ENSSSCT00000009000
mir-218-x	ENSSSCT00000009003
mir-218-x	ENSSSCT00000009008
mir-218-x	ENSSSCT00000009036
mir-218-x	ENSSSCT00000009124
mir-218-x	ENSSSCT00000009195
mir-218-x	ENSSSCT00000009203
mir-218-x	ENSSSCT00000009205
mir-218-x	ENSSSCT00000009216
mir-218-x	ENSSSCT00000009238
mir-218-x	ENSSSCT00000009246
mir-218-x	ENSSSCT00000009310
mir-218-x	ENSSSCT00000009316
mir-218-x	ENSSSCT00000009367
mir-218-x	ENSSSCT00000009404
mir-218-x	ENSSSCT00000009411
mir-218-x	ENSSSCT00000009457
mir-218-x	ENSSSCT00000009572
mir-218-x	ENSSSCT00000009598
mir-218-x	ENSSSCT00000009615
mir-218-x	ENSSSCT00000009650
mir-218-x	ENSSSCT00000009676
mir-218-x	ENSSSCT00000009679
mir-218-x	ENSSSCT00000009744
mir-218-x	ENSSSCT00000009810
mir-218-x	ENSSSCT00000009890
mir-218-x	ENSSSCT00000010018
mir-218-x	ENSSSCT00000010042
mir-218-x	ENSSSCT00000010116
mir-218-x	ENSSSCT00000010194
mir-218-x	ENSSSCT00000010195
mir-218-x	ENSSSCT00000010245
mir-218-x	ENSSSCT00000010353
mir-218-x	ENSSSCT00000010354
mir-218-x	ENSSSCT00000010452
mir-218-x	ENSSSCT00000010525
mir-218-x	ENSSSCT00000010661
mir-218-x	ENSSSCT00000010778
mir-218-x	ENSSSCT00000010810
mir-218-x	ENSSSCT00000010827
mir-218-x	ENSSSCT00000010828
mir-218-x	ENSSSCT00000010831
mir-218-x	ENSSSCT00000010846
mir-218-x	ENSSSCT00000010848
mir-218-x	ENSSSCT00000010867
mir-218-x	ENSSSCT00000010868
mir-218-x	ENSSSCT00000010897
mir-218-x	ENSSSCT00000010973
mir-218-x	ENSSSCT00000011014
mir-218-x	ENSSSCT00000011025
mir-218-x	ENSSSCT00000011091
mir-218-x	ENSSSCT00000011092
mir-218-x	ENSSSCT00000011120
mir-218-x	ENSSSCT00000011150
mir-218-x	ENSSSCT00000011305
mir-218-x	ENSSSCT00000011414
mir-218-x	ENSSSCT00000011453
mir-218-x	ENSSSCT00000011465
mir-218-x	ENSSSCT00000011499
mir-218-x	ENSSSCT00000011535
mir-218-x	ENSSSCT00000011546
mir-218-x	ENSSSCT00000011589
mir-218-x	ENSSSCT00000011620
mir-218-x	ENSSSCT00000011627
mir-218-x	ENSSSCT00000011684
mir-218-x	ENSSSCT00000011685
mir-218-x	ENSSSCT00000011744
mir-218-x	ENSSSCT00000011749
mir-218-x	ENSSSCT00000011767
mir-218-x	ENSSSCT00000011769
mir-218-x	ENSSSCT00000011884
mir-218-x	ENSSSCT00000011916
mir-218-x	ENSSSCT00000012022
mir-218-x	ENSSSCT00000012023
mir-218-x	ENSSSCT00000012024
mir-218-x	ENSSSCT00000012104
mir-218-x	ENSSSCT00000012181
mir-218-x	ENSSSCT00000012197
mir-218-x	ENSSSCT00000012267
mir-218-x	ENSSSCT00000012285
mir-218-x	ENSSSCT00000012347
mir-218-x	ENSSSCT00000012535
mir-218-x	ENSSSCT00000012546
mir-218-x	ENSSSCT00000012581
mir-218-x	ENSSSCT00000012661
mir-218-x	ENSSSCT00000012743
mir-218-x	ENSSSCT00000012798
mir-218-x	ENSSSCT00000012851
mir-218-x	ENSSSCT00000012863
mir-218-x	ENSSSCT00000013076
mir-218-x	ENSSSCT00000013079
mir-218-x	ENSSSCT00000013107
mir-218-x	ENSSSCT00000013130
mir-218-x	ENSSSCT00000013149
mir-218-x	ENSSSCT00000013167
mir-218-x	ENSSSCT00000013191
mir-218-x	ENSSSCT00000013246
mir-218-x	ENSSSCT00000013262
mir-218-x	ENSSSCT00000013276
mir-218-x	ENSSSCT00000013302
mir-218-x	ENSSSCT00000013304
mir-218-x	ENSSSCT00000013423
mir-218-x	ENSSSCT00000013630
mir-218-x	ENSSSCT00000013774
mir-218-x	ENSSSCT00000013868
mir-218-x	ENSSSCT00000013947
mir-218-x	ENSSSCT00000013959
mir-218-x	ENSSSCT00000013972
mir-218-x	ENSSSCT00000013977
mir-218-x	ENSSSCT00000014157
mir-218-x	ENSSSCT00000014230
mir-218-x	ENSSSCT00000014266
mir-218-x	ENSSSCT00000014268
mir-218-x	ENSSSCT00000014499
mir-218-x	ENSSSCT00000014537
mir-218-x	ENSSSCT00000014539
mir-218-x	ENSSSCT00000014540
mir-218-x	ENSSSCT00000014605
mir-218-x	ENSSSCT00000014754
mir-218-x	ENSSSCT00000014755
mir-218-x	ENSSSCT00000014760
mir-218-x	ENSSSCT00000014920
mir-218-x	ENSSSCT00000015025
mir-218-x	ENSSSCT00000015065
mir-218-x	ENSSSCT00000015159
mir-218-x	ENSSSCT00000015328
mir-218-x	ENSSSCT00000015334
mir-218-x	ENSSSCT00000015366
mir-218-x	ENSSSCT00000015423
mir-218-x	ENSSSCT00000015439
mir-218-x	ENSSSCT00000015440
mir-218-x	ENSSSCT00000015441
mir-218-x	ENSSSCT00000015458
mir-218-x	ENSSSCT00000015492
mir-218-x	ENSSSCT00000015542
mir-218-x	ENSSSCT00000015600
mir-218-x	ENSSSCT00000015618
mir-218-x	ENSSSCT00000015776
mir-218-x	ENSSSCT00000015912
mir-218-x	ENSSSCT00000016180
mir-218-x	ENSSSCT00000016332
mir-218-x	ENSSSCT00000016363
mir-218-x	ENSSSCT00000016463
mir-218-x	ENSSSCT00000016479
mir-218-x	ENSSSCT00000016727
mir-218-x	ENSSSCT00000016771
mir-218-x	ENSSSCT00000016776
mir-218-x	ENSSSCT00000016970
mir-218-x	ENSSSCT00000017044
mir-218-x	ENSSSCT00000017072
mir-218-x	ENSSSCT00000017130
mir-218-x	ENSSSCT00000017173
mir-218-x	ENSSSCT00000017188
mir-218-x	ENSSSCT00000017226
mir-218-x	ENSSSCT00000017234
mir-218-x	ENSSSCT00000017290
mir-218-x	ENSSSCT00000017318
mir-218-x	ENSSSCT00000017320
mir-218-x	ENSSSCT00000017333
mir-218-x	ENSSSCT00000017430
mir-218-x	ENSSSCT00000017496
mir-218-x	ENSSSCT00000017574
mir-218-x	ENSSSCT00000017587
mir-218-x	ENSSSCT00000017631
mir-218-x	ENSSSCT00000017714
mir-218-x	ENSSSCT00000017831
mir-218-x	ENSSSCT00000017966
mir-218-x	ENSSSCT00000018023
mir-218-x	ENSSSCT00000018048
mir-218-x	ENSSSCT00000018092
mir-218-x	ENSSSCT00000018104
mir-218-x	ENSSSCT00000018134
mir-218-x	ENSSSCT00000018386
mir-218-x	ENSSSCT00000018418
mir-218-x	ENSSSCT00000018427
mir-218-x	ENSSSCT00000018467
mir-218-x	ENSSSCT00000018679
mir-218-x	ENSSSCT00000018693
mir-218-x	ENSSSCT00000018702
mir-218-x	ENSSSCT00000018793
mir-218-x	ENSSSCT00000018809
mir-218-x	ENSSSCT00000018819
mir-218-x	ENSSSCT00000018846
mir-218-x	ENSSSCT00000018847
mir-218-x	ENSSSCT00000018874
mir-218-x	ENSSSCT00000018920
mir-218-x	ENSSSCT00000018987
mir-218-x	ENSSSCT00000019030
mir-218-x	ENSSSCT00000019080
mir-218-x	ENSSSCT00000019083
mir-218-x	ENSSSCT00000019148
mir-218-x	ENSSSCT00000019177
mir-218-x	ENSSSCT00000019232
mir-218-x	ENSSSCT00000019242
mir-218-x	ENSSSCT00000019322
mir-218-x	ENSSSCT00000019325
mir-218-x	ENSSSCT00000019450
mir-218-x	ENSSSCT00000019572
mir-218-x	ENSSSCT00000022257
mir-218-x	ENSSSCT00000022318
mir-218-x	ENSSSCT00000022369
mir-218-x	ENSSSCT00000022397
mir-218-x	ENSSSCT00000022429
mir-218-x	ENSSSCT00000022471
mir-218-x	ENSSSCT00000022595
mir-218-x	ENSSSCT00000022611
mir-218-x	ENSSSCT00000022614
mir-218-x	ENSSSCT00000022625
mir-218-x	ENSSSCT00000022648
mir-218-x	ENSSSCT00000022686
mir-218-x	ENSSSCT00000022754
mir-218-x	ENSSSCT00000022831
mir-218-x	ENSSSCT00000022881
mir-218-x	ENSSSCT00000022924
mir-218-x	ENSSSCT00000022955
mir-218-x	ENSSSCT00000022959
mir-218-x	ENSSSCT00000022969
mir-218-x	ENSSSCT00000022976
mir-218-x	ENSSSCT00000023037
mir-218-x	ENSSSCT00000023077
mir-218-x	ENSSSCT00000023134
mir-218-x	ENSSSCT00000023143
mir-218-x	ENSSSCT00000023176
mir-218-x	ENSSSCT00000023188
mir-218-x	ENSSSCT00000023192
mir-218-x	ENSSSCT00000023234
mir-218-x	ENSSSCT00000023465
mir-218-x	ENSSSCT00000023526
mir-218-x	ENSSSCT00000023581
mir-218-x	ENSSSCT00000023584
mir-218-x	ENSSSCT00000023619
mir-218-x	ENSSSCT00000023622
mir-218-x	ENSSSCT00000023671
mir-218-x	ENSSSCT00000023673
mir-218-x	ENSSSCT00000023676
mir-218-x	ENSSSCT00000023738
mir-218-x	ENSSSCT00000023759
mir-218-x	ENSSSCT00000023810
mir-218-x	ENSSSCT00000023869
mir-218-x	ENSSSCT00000023890
mir-218-x	ENSSSCT00000023933
mir-218-x	ENSSSCT00000024022
mir-218-x	ENSSSCT00000024038
mir-218-x	ENSSSCT00000024057
mir-218-x	ENSSSCT00000024075
mir-218-x	ENSSSCT00000024125
mir-218-x	ENSSSCT00000024170
mir-218-x	ENSSSCT00000024251
mir-218-x	ENSSSCT00000024273
mir-218-x	ENSSSCT00000024361
mir-218-x	ENSSSCT00000024367
mir-218-x	ENSSSCT00000024375
mir-218-x	ENSSSCT00000024417
mir-218-x	ENSSSCT00000024455
mir-218-x	ENSSSCT00000024510
mir-218-x	ENSSSCT00000024549
mir-218-x	ENSSSCT00000024571
mir-218-x	ENSSSCT00000024586
mir-218-x	ENSSSCT00000024664
mir-218-x	ENSSSCT00000024723
mir-218-x	ENSSSCT00000024743
mir-218-x	ENSSSCT00000024764
mir-218-x	ENSSSCT00000024936
mir-218-x	ENSSSCT00000024969
mir-218-x	ENSSSCT00000025027
mir-218-x	ENSSSCT00000025040
mir-218-x	ENSSSCT00000025048
mir-218-x	ENSSSCT00000025063
mir-218-x	ENSSSCT00000025068
mir-218-x	ENSSSCT00000025069
mir-218-x	ENSSSCT00000025072
mir-218-x	ENSSSCT00000025179
mir-218-x	ENSSSCT00000025283
mir-218-x	ENSSSCT00000025400
mir-218-x	ENSSSCT00000025446
mir-218-x	ENSSSCT00000025512
mir-218-x	ENSSSCT00000025540
mir-218-x	ENSSSCT00000025543
mir-218-x	ENSSSCT00000025557
mir-218-x	ENSSSCT00000025568
mir-218-x	ENSSSCT00000025589
mir-218-x	ENSSSCT00000025616
mir-218-x	ENSSSCT00000025634
mir-218-x	ENSSSCT00000025729
mir-218-x	ENSSSCT00000025773
mir-218-x	ENSSSCT00000025775
mir-218-x	ENSSSCT00000025799
mir-218-x	ENSSSCT00000025810
mir-218-x	ENSSSCT00000025862
mir-218-x	ENSSSCT00000025881
mir-218-x	ENSSSCT00000025915
mir-218-x	ENSSSCT00000025938
mir-218-x	ENSSSCT00000026024
mir-218-x	ENSSSCT00000026025
mir-218-x	ENSSSCT00000026150
mir-218-x	ENSSSCT00000026187
mir-218-x	ENSSSCT00000026233
mir-218-x	ENSSSCT00000026256
mir-218-x	ENSSSCT00000026265
mir-218-x	ENSSSCT00000026296
mir-218-x	ENSSSCT00000026419
mir-218-x	ENSSSCT00000026479
mir-218-x	ENSSSCT00000026495
mir-218-x	ENSSSCT00000026527
mir-218-x	ENSSSCT00000026604
mir-218-x	ENSSSCT00000026642
mir-218-x	ENSSSCT00000026677
mir-218-x	ENSSSCT00000026704
mir-218-x	ENSSSCT00000026710
mir-218-x	ENSSSCT00000026738
mir-218-x	ENSSSCT00000026748
mir-218-x	ENSSSCT00000026775
mir-218-x	ENSSSCT00000026886
[truncated: 14,384 more rows]
