# Supplementary material for: Differentially expressed non-coding RNAs induced by transmissible gastroenteritis virus potentially regulate inflammation and NF-κB pathway in porcine intestinal epithelial cell line
Source: BMC Genomics. 2018 Oct 12;19:747. doi: 10.1186/s12864-018-5128-5 (PMC6186045; doi:10.1186/s12864-018-5128-5)
Supplement: Supplementary file 1 — Table S1. The detailed information of differentially expressed mRNAs. Table S2. The detailed information of differentially expressed miRNAs. Table S3. The detailed information of differentially expressed circRNAs. Table S4. The target genes of differentially expressed miRNAs. Table S5. Source genes of differentially expressed circRNAs. Table S6. The interactions between miRNAs and mRNAs. Table S7. The circRNA-miRNA-mRNA regulation network. Table S8. The sequences of miR-22 mimics and inhibitors. Table S9. The primers designed of qRT-PCR and PCR. (ZIP 282 kb) [file 12864_2018_5128_MOESM1_ESM.zip › Additional file 1-Table S5.xls]

## Sheet: Sheet1
Table S5 | Source genes of differentially expressed circRNAs
id	source_gene	chr	strand	genomic_start	genomic_end	spliced_length	annot_type
ssc_circ_003495	ENSSSCG00000010738	14	+	145831570	145834086	2517	exon_intron
ssc_circ_005614	ENSSSCG00000008079	3	+	44274374	44274977	376	annot_exons
ssc_circ_004927	ENSSSCG00000013312	2	-	30149463	30150564	1102	one_exon
ssc_circ_007983	ENSSSCG00000001229	7	-	24627308	24686711	57727	exon_intron
ssc_circ_009074	ENSSSCG00000014913	9	-	22157679	22184702	644	exon_intron
ssc_circ_005167	NA	2	-	89150035	89173299	23265	intergenic
ssc_circ_004166	ENSSSCG00000017102	16	-	81590815	81598359	743	exon_intron
ssc_circ_001964	ENSSSCG00000011198	13	+	3656432	3725467	59507	exon_intron
ssc_circ_006758	ENSSSCG00000000502	5	+	37185163	37188829	411	annot_exons
ssc_circ_005647	ENSSSCG00000024636	3	-	51823390	51825866	350	annot_exons
ssc_circ_000470	ENSSSCG00000004782	1	-	146214623	146249488	22820	exon_intron
ssc_circ_008095	ENSSSCG00000001758	7	-	53408460	53478403	54073	exon_intron
ssc_circ_000356	ENSSSCG00000004587	1	+	124861734	124884580	1031	annot_exons
ssc_circ_004561	ENSSSCG00000026577	18	-	5395091	5439747	44657	exon_intron
ssc_circ_002836	ENSSSCG00000009652	14	-	10633685	10670593	795	annot_exons
ssc_circ_000503	ENSSSCG00000030470	1	-	161192984	161204051	681	annot_exons
ssc_circ_000763	ENSSSCG00000005344	1	+	265189347	265213158	710	annot_exons
ssc_circ_001867	ENSSSCG00000017836	12	+	50480103	50481892	367	annot_exons
ssc_circ_006374	ENSSSCG00000006508	4	+	103198177	103238159	873	annot_exons
ssc_circ_008310	ENSSSCG00000002266	7	-	91949364	91982115	1969	annot_exons
ssc_circ_005459	ENSSSCG00000007590	3	+	5184976	5192337	635	annot_exons
ssc_circ_005884	ENSSSCG00000008513	3	-	113999359	114020837	763	annot_exons
ssc_circ_008648	ENSSSCG00000008821	8	+	40321067	40334860	974	annot_exons
ssc_circ_007234	ENSSSCG00000025417	6	+	26460696	26462658	457	annot_exons
ssc_circ_002340	ENSSSCG00000011642	13	-	82870481	82899646	870	annot_exons
ssc_circ_005955	ENSSSCG00000008600	3	+	125868498	125873156	723	annot_exons
ssc_circ_001927	ENSSSCG00000018049	12	+	62856130	62859716	365	annot_exons
ssc_circ_004102	ENSSSCG00000021514	16	+	51583566	51592467	534	annot_exons
ssc_circ_000962	ENSSSCG00000010829	10	-	12274354	12370142	92393	exon_intron
ssc_circ_005973	ENSSSCG00000008635	3	+	134657095	134668164	270	annot_exons
ssc_circ_006295	ENSSSCG00000006303	4	-	90623622	90626043	516	exon_intron
ssc_circ_009380	ENSSSCG00000028840	9	+	120349846	120369612	872	annot_exons
ssc_circ_009618	ENSSSCG00000012474	X	+	86132408	86217418	669	annot_exons
ssc_circ_008565	ENSSSCG00000029745	8	+	1022753	1056670	25837	exon_intron
ssc_circ_009093	ENSSSCG00000014946	9	-	29699977	29705606	439	annot_exons
ssc_circ_000206	ENSSSCG00000025439	1	-	86871594	86895269	960	annot_exons
ssc_circ_006450	ENSSSCG00000006760	4	-	116731304	116735096	781	annot_exons
ssc_circ_004084	ENSSSCG00000016953	16	+	47827438	47848867	1187	exon_intron
ssc_circ_005254	ENSSSCG00000027857	2	+	128441821	128447051	572	annot_exons
ssc_circ_001500	ENSSSCG00000009568	11	-	86983006	86987226	659	annot_exons
ssc_circ_002786	ENSSSCG00000027165	13	-	217389424	217389599	82	annot_exons
ssc_circ_003446	ENSSSCG00000010679	14	-	140515705	140520043	855	annot_exons
ssc_circ_004073	ENSSSCG00000024332	16	+	44198604	44215700	2278	exon_intron
ssc_circ_006523	ENSSSCG00000027942	4	+	134727672	134751099	4243	exon_intron
ssc_circ_007598	ENSSSCG00000003673	6	-	89974808	89998069	1278	annot_exons
ssc_circ_009425	ENSSSCG00000015509	9	-	129718279	129732908	355	annot_exons
ssc_circ_002441	ENSSSCG00000029608	13	-	117331417	117338022	404	annot_exons
ssc_circ_007707	ENSSSCG00000003761	6	-	122037337	122107954	387	annot_exons
ssc_circ_003366	ENSSSCG00000010508	14	-	117646846	117651080	362	annot_exons
ssc_circ_005318	ENSSSCG00000014298	2	-	142115988	142123724	755	annot_exons
ssc_circ_008342	ENSSSCG00000002285	7	+	97136358	97156735	455	annot_exons
ssc_circ_009024	ENSSSCG00000014868	9	+	11795661	11811785	831	annot_exons
ssc_circ_002662	ENSSSCG00000024623	13	+	190890857	190918571	510	annot_exons
ssc_circ_003253	ENSSSCG00000010380	14	+	96757362	96767362	499	annot_exons
ssc_circ_007846	ENSSSCG00000003935	6	+	154523129	154552424	541	annot_exons
ssc_circ_007989	ENSSSCG00000011553	7	-	24644089	24722398	76317	exon_intron
ssc_circ_007986	ENSSSCG00000006864	7	-	24644089	24657270	13182	intergenic
ssc_circ_002282	ENSSSCG00000027444	13	+	73190426	73192256	680	annot_exons
ssc_circ_006501	ENSSSCG00000008479	4	-	129426261	129492850	55195	exon_intron
ssc_circ_007987	ENSSSCG00000001076	7	-	24644089	24685330	40400	exon_intron
ssc_circ_004494	ENSSSCG00000017301	17	-	57269639	57270219	396	annot_exons
ssc_circ_008306	ENSSSCG00000014148	7	-	91949364	91952828	498	annot_exons
ssc_circ_005841	ENSSSCG00000023738	3	-	107539626	107586477	32292	exon_intron
ssc_circ_007073	ENSSSCG00000023709	6	-	870167	870698	532	intergenic
ssc_circ_007942	ENSSSCG00000011106	7	+	14793738	14837475	378	annot_exons
ssc_circ_001620	ENSSSCG00000001941	12	-	16085352	16101827	450	annot_exons
ssc_circ_005195	ENSSSCG00000004589	2	-	98306632	98329451	3098	exon_intron
ssc_circ_001372	ENSSSCG00000003396	11	-	22240397	22243973	460	annot_exons
ssc_circ_004884	ENSSSCG00000015427	2	-	15667215	15668495	537	annot_exons
ssc_circ_001203	ENSSSCG00000022947	10	+	63471347	63475346	388	annot_exons
ssc_circ_008202	ENSSSCG00000012076	7	-	67504695	67547581	443	annot_exons
ssc_circ_000365	ENSSSCG00000030108	1	-	124986333	124997171	812	annot_exons
ssc_circ_000505	ENSSSCG00000030408	1	-	161194396	161204051	461	annot_exons
ssc_circ_007413	ENSSSCG00000026816	6	+	64014022	64014828	371	annot_exons
ssc_circ_009355	ENSSSCG00000000774	9	-	114861767	114886040	612	annot_exons
ssc_circ_007603	ENSSSCG00000003150	6	-	90827573	90833719	694	annot_exons
ssc_circ_002768	ENSSSCG00000016438	13	-	215009081	215050905	21044	exon_intron
ssc_circ_005991	ENSSSCG00000007466	3	-	137626196	137626378	183	intergenic
ssc_circ_004485	ENSSSCG00000008648	17	+	57197862	57199670	1809	one_exon
ssc_circ_001090	ENSSSCG00000014437	10	+	38174307	38180370	411	annot_exons
ssc_circ_005992	ENSSSCG00000007401	3	-	137626196	137631698	5503	intergenic
ssc_circ_007378	ENSSSCG00000015243	6	-	57841167	57843771	913	annot_exons
ssc_circ_006912	ENSSSCG00000002525	5	+	72572851	72574222	205	annot_exons
ssc_circ_007345	ENSSSCG00000009223	6	+	50132272	50132616	345	antisense
ssc_circ_001099	ENSSSCG00000005724	10	+	38182274	38182425	152	one_exon
ssc_circ_004569	ENSSSCG00000007463	18	+	6267079	6269124	448	annot_exons
ssc_circ_004500	ENSSSCG00000017513	17	+	57661941	57662341	401	antisense
ssc_circ_005996	ENSSSCG00000002985	3	-	137677033	137679516	392	annot_exons
ssc_circ_005410	ENSSSCG00000015345	2	+	157708579	157708752	174	one_exon
ssc_circ_005993	ENSSSCG00000004552	3	-	137626196	137638338	12143	intergenic
ssc_circ_002187	ENSSSCG00000026753	13	+	37396297	37397499	1203	intergenic
ssc_circ_004441	ENSSSCG00000010706	17	-	53254792	53257759	385	annot_exons
ssc_circ_009210	ENSSSCG00000008382	9	+	62958385	62960241	516	annot_exons
ssc_circ_006641	ENSSSCG00000009683	5	+	6785096	6785264	169	intergenic
ssc_circ_001086	ENSSSCG00000003238	10	+	38173149	38174455	285	annot_exons
ssc_circ_001229	ENSSSCG00000005170	10	-	72876531	72877340	810	intergenic
ssc_circ_001379	ENSSSCG00000010156	11	+	24688121	24760594	72474	intergenic
ssc_circ_007083	ENSSSCG00000025344	6	-	872906	873779	874	intergenic
ssc_circ_008513	ENSSSCG00000026959	7	-	128918056	128927240	390	annot_exons
ssc_circ_006408		4	+	107844688	107852189	7502	intergenic
ssc_circ_008876		8	-	140670588	140679241	423	annot_exons
ssc_circ_009178		9	-	50988737	50990762	2026	intergenic
ssc_circ_000918		1	-	306181496	306197451	829	annot_exons
ssc_circ_003679		15	-	76444320	76446036	1717	intergenic
ssc_circ_004498		17	-	57504541	57511177	447	annot_exons
ssc_circ_001680		12	+	23732147	23743858	669	annot_exons
ssc_circ_005579		3	+	40588809	40590168	1360	intergenic
ssc_circ_007101		6	+	873697	874089	393	intergenic
ssc_circ_007284		6	+	44011596	44014791	1344	exon_intron
ssc_circ_009267		9	-	79637565	79675881	38317	intergenic
ssc_circ_009284		9	+	85879365	85921589	568	annot_exons
ssc_circ_000320		1	-	118441847	118445673	405	annot_exons
ssc_circ_002558		13	+	144403406	144416300	489	annot_exons
ssc_circ_002789		13	+	218011806	218012682	877	intergenic
ssc_circ_003484		14	-	143724454	143724853	400	one_exon
ssc_circ_004484		17	+	57192557	57199670	1970	annot_exons
ssc_circ_005775		3	+	84302257	84388089	1716	annot_exons
ssc_circ_002863		14	-	14257684	14272298	783	annot_exons
ssc_circ_007362		6	+	51859495	51867408	371	annot_exons
ssc_circ_000672		1	-	227124801	227126254	464	annot_exons
ssc_circ_003122		14	+	60119758	60135991	619	annot_exons
ssc_circ_007555		6	+	83589115	83593357	590	annot_exons
ssc_circ_009133		9	-	40654711	40658685	395	annot_exons
