# Supplementary material for: Differentially expressed non-coding RNAs induced by transmissible gastroenteritis virus potentially regulate inflammation and NF-κB pathway in porcine intestinal epithelial cell line
Source: BMC Genomics. 2018 Oct 12;19:747. doi: 10.1186/s12864-018-5128-5 (PMC6186045; doi:10.1186/s12864-018-5128-5)
Supplement: Supplementary file 1 — Table S1. The detailed information of differentially expressed mRNAs. Table S2. The detailed information of differentially expressed miRNAs. Table S3. The detailed information of differentially expressed circRNAs. Table S4. The target genes of differentially expressed miRNAs. Table S5. Source genes of differentially expressed circRNAs. Table S6. The interactions between miRNAs and mRNAs. Table S7. The circRNA-miRNA-mRNA regulation network. Table S8. The sequences of miR-22 mimics and inhibitors. Table S9. The primers designed of qRT-PCR and PCR. (ZIP 282 kb) [file 12864_2018_5128_MOESM1_ESM.zip › Additional file 1-Table S6.xls]

## Sheet: S10_Table
Table S6 | The interactions between miRNAs and mRNAs
miRNA	mRNA	log2(FC)
mir-3955-x	ENSSSCT00000000598	11.1131
novel-m0002-3p	ENSSSCT00000000598	11.1131
novel-m0011-3p	ENSSSCT00000000598	11.1131
novel-m0062-5p	ENSSSCT00000000598	11.1131
novel-m0170-5p	ENSSSCT00000000598	11.1131
novel-m0252-3p	ENSSSCT00000000598	11.1131
mir-2510-x	ENSSSCT00000000698	12.0396
novel-m0002-3p	ENSSSCT00000000698	12.0396
novel-m0011-3p	ENSSSCT00000000698	12.0396
mir-492-x	ENSSSCT00000000838	6.31719
novel-m0165-3p	ENSSSCT00000000838	6.31719
novel-m0458-3p	ENSSSCT00000000838	6.31719
mir-2413-y	ENSSSCT00000001159	5.8343
novel-m0252-3p	ENSSSCT00000001159	5.8343
mir-1187-y	ENSSSCT00000001341	2.97381
novel-m0181-3p	ENSSSCT00000001341	2.97381
novel-m0276-3p	ENSSSCT00000001341	2.97381
mir-4072-y	ENSSSCT00000001367	9.98641
novel-m0066-5p	ENSSSCT00000001367	9.98641
novel-m0016-3p	ENSSSCT00000001623	3.72134
novel-m0381-3p	ENSSSCT00000001623	3.72134
novel-m0382-3p	ENSSSCT00000001623	3.72134
mir-492-x	ENSSSCT00000001851	13.5951
novel-m0494-3p	ENSSSCT00000001851	13.5951
mir-1187-y	ENSSSCT00000002239	10.7056
mir-7704-x	ENSSSCT00000002239	10.7056
novel-m0215-3p	ENSSSCT00000002239	10.7056
mir-2413-y	ENSSSCT00000002244	1.92031
mir-2413-y	ENSSSCT00000002743	6.81892
mir-2413-y	ENSSSCT00000002989	6.13991
novel-m0290-5p	ENSSSCT00000002989	6.13991
novel-m0291-5p	ENSSSCT00000002989	6.13991
novel-m0481-5p	ENSSSCT00000002989	6.13991
novel-m0210-3p	ENSSSCT00000003142	-9.92926
novel-m0215-3p	ENSSSCT00000003142	-9.92926
novel-m0481-5p	ENSSSCT00000003249	4.22098
novel-m0290-5p	ENSSSCT00000004165	5.37998
novel-m0291-5p	ENSSSCT00000004165	5.37998
novel-m0002-3p	ENSSSCT00000004212	13.7508
novel-m0011-3p	ENSSSCT00000004212	13.7508
novel-m0149-5p	ENSSSCT00000005332	2.04713
novel-m0002-3p	ENSSSCT00000005376	2.0389
novel-m0011-3p	ENSSSCT00000005376	2.0389
mir-22-x	ENSSSCT00000005744	13.2556
novel-m0125-5p	ENSSSCT00000005744	13.2556
novel-m0133-5p	ENSSSCT00000005744	13.2556
mir-885-y	ENSSSCT00000005904	4.17792
mir-22-x	ENSSSCT00000007319	7.29219
novel-m0481-5p	ENSSSCT00000007319	7.29219
novel-m0515-5p	ENSSSCT00000007583	7.38466
novel-m0516-5p	ENSSSCT00000007583	7.38466
novel-m0348-5p	ENSSSCT00000007584	5.45553
novel-m0181-3p	ENSSSCT00000007834	-5.01309
novel-m0481-5p	ENSSSCT00000008195	4.26209
novel-m0016-3p	ENSSSCT00000008400	12.5018
novel-m0381-3p	ENSSSCT00000008400	12.5018
novel-m0382-3p	ENSSSCT00000008400	12.5018
novel-m0412-3p	ENSSSCT00000008400	12.5018
novel-m0413-3p	ENSSSCT00000008400	12.5018
novel-m0481-5p	ENSSSCT00000008841	-12.9376
mir-188-y	ENSSSCT00000008879	10.9403
novel-m0016-3p	ENSSSCT00000008914	11.7545
novel-m0381-3p	ENSSSCT00000008914	11.7545
novel-m0382-3p	ENSSSCT00000008914	11.7545
mir-492-x	ENSSSCT00000009460	7.18785
novel-m0062-5p	ENSSSCT00000009460	7.18785
novel-m0125-5p	ENSSSCT00000009460	7.18785
novel-m0133-5p	ENSSSCT00000009460	7.18785
novel-m0215-3p	ENSSSCT00000009597	3.23575
novel-m0181-3p	ENSSSCT00000009807	2.35059
novel-m0149-5p	ENSSSCT00000009832	11.0043
novel-m0253-3p	ENSSSCT00000010085	-1.8517
novel-m0494-3p	ENSSSCT00000010085	-1.8517
novel-m0515-5p	ENSSSCT00000010085	-1.8517
novel-m0516-5p	ENSSSCT00000010085	-1.8517
mir-22-x	ENSSSCT00000010637	5.21449
novel-m0131-5p	ENSSSCT00000010728	-12.9721
novel-m0135-5p	ENSSSCT00000010728	-12.9721
novel-m0170-5p	ENSSSCT00000010728	-12.9721
novel-m0181-3p	ENSSSCT00000010728	-12.9721
novel-m0252-3p	ENSSSCT00000010728	-12.9721
mir-218-x	ENSSSCT00000010831	7.54473
novel-m0016-3p	ENSSSCT00000010831	7.54473
novel-m0170-5p	ENSSSCT00000010831	7.54473
novel-m0253-3p	ENSSSCT00000010831	7.54473
novel-m0381-3p	ENSSSCT00000010831	7.54473
novel-m0382-3p	ENSSSCT00000010831	7.54473
mir-4072-y	ENSSSCT00000011177	2.76271
mir-1296-x	ENSSSCT00000011229	-1.81016
mir-2413-y	ENSSSCT00000011229	-1.81016
novel-m0181-3p	ENSSSCT00000011229	-1.81016
novel-m0215-3p	ENSSSCT00000011229	-1.81016
novel-m0324-5p	ENSSSCT00000011229	-1.81016
novel-m0311-3p	ENSSSCT00000011231	2.66802
mir-2413-y	ENSSSCT00000011290	13.7654
novel-m0181-3p	ENSSSCT00000011290	13.7654
novel-m0210-3p	ENSSSCT00000011290	13.7654
novel-m0324-5p	ENSSSCT00000011290	13.7654
novel-m0290-5p	ENSSSCT00000011423	1.78329
novel-m0291-5p	ENSSSCT00000011423	1.78329
novel-m0311-3p	ENSSSCT00000011423	1.78329
novel-m0498-3p	ENSSSCT00000011423	1.78329
mir-1187-y	ENSSSCT00000011627	10.3826
mir-218-x	ENSSSCT00000011627	10.3826
mir-7704-x	ENSSSCT00000011627	10.3826
novel-m0002-3p	ENSSSCT00000011627	10.3826
novel-m0011-3p	ENSSSCT00000011627	10.3826
novel-m0170-5p	ENSSSCT00000011627	10.3826
novel-m0252-3p	ENSSSCT00000011627	10.3826
novel-m0368-3p	ENSSSCT00000012434	2.76403
novel-m0496-3p	ENSSSCT00000012434	2.76403
novel-m0252-3p	ENSSSCT00000012962	3.32538
novel-m0253-3p	ENSSSCT00000013209	13.208
novel-m0215-3p	ENSSSCT00000013405	2.8676
novel-m0290-5p	ENSSSCT00000013405	2.8676
novel-m0291-5p	ENSSSCT00000013405	2.8676
mir-1296-x	ENSSSCT00000014178	5.75107
mir-7550-x	ENSSSCT00000014178	5.75107
novel-m0016-3p	ENSSSCT00000014178	5.75107
novel-m0125-5p	ENSSSCT00000014178	5.75107
novel-m0133-5p	ENSSSCT00000014178	5.75107
novel-m0381-3p	ENSSSCT00000014178	5.75107
novel-m0382-3p	ENSSSCT00000014178	5.75107
novel-m0481-5p	ENSSSCT00000014178	5.75107
mir-1187-y	ENSSSCT00000014334	6.44846
mir-7704-x	ENSSSCT00000014334	6.44846
novel-m0034-5p	ENSSSCT00000014334	6.44846
novel-m0170-5p	ENSSSCT00000014334	6.44846
novel-m0210-3p	ENSSSCT00000014334	6.44846
novel-m0253-3p	ENSSSCT00000014334	6.44846
mir-218-x	ENSSSCT00000014539	2.68787
novel-m0181-3p	ENSSSCT00000014539	2.68787
novel-m0210-3p	ENSSSCT00000014539	2.68787
novel-m0253-3p	ENSSSCT00000014539	2.68787
mir-1296-x	ENSSSCT00000014928	4.59622
novel-m0181-3p	ENSSSCT00000014928	4.59622
novel-m0253-3p	ENSSSCT00000014928	4.59622
novel-m0494-3p	ENSSSCT00000014928	4.59622
novel-m0163-5p	ENSSSCT00000015274	2.09557
novel-m0181-3p	ENSSSCT00000015274	2.09557
mir-492-x	ENSSSCT00000015484	4.83884
mir-218-x	ENSSSCT00000015600	3.75458
mir-7704-x	ENSSSCT00000015600	3.75458
mir-885-y	ENSSSCT00000015600	3.75458
novel-m0494-3p	ENSSSCT00000015600	3.75458
mir-188-y	ENSSSCT00000015660	3.82005
mir-492-x	ENSSSCT00000015660	3.82005
mir-22-x	ENSSSCT00000015732	-10.9031
mir-885-y	ENSSSCT00000015915	4.96006
novel-m0324-5p	ENSSSCT00000015915	4.96006
mir-2510-x	ENSSSCT00000015919	5.77427
novel-m0210-3p	ENSSSCT00000015919	5.77427
novel-m0324-5p	ENSSSCT00000016021	3.85901
novel-m0131-5p	ENSSSCT00000016131	3.64684
novel-m0135-5p	ENSSSCT00000016131	3.64684
novel-m0163-5p	ENSSSCT00000016361	6.56199
novel-m0515-5p	ENSSSCT00000016361	6.56199
novel-m0516-5p	ENSSSCT00000016361	6.56199
mir-1296-x	ENSSSCT00000016697	12.8746
novel-m0215-3p	ENSSSCT00000016713	14.6151
mir-1187-y	ENSSSCT00000016913	2.22546
mir-3955-x	ENSSSCT00000016988	3.50434
mir-885-y	ENSSSCT00000016988	3.50434
novel-m0368-3p	ENSSSCT00000016988	3.50434
novel-m0496-3p	ENSSSCT00000016988	3.50434
mir-2510-x	ENSSSCT00000017354	-11.4742
novel-m0062-5p	ENSSSCT00000017354	-11.4742
novel-m0066-5p	ENSSSCT00000017354	-11.4742
novel-m0368-3p	ENSSSCT00000017531	2.45805
novel-m0496-3p	ENSSSCT00000017531	2.45805
novel-m0515-5p	ENSSSCT00000017531	2.45805
novel-m0516-5p	ENSSSCT00000017531	2.45805
novel-m0210-3p	ENSSSCT00000017548	12.043
novel-m0481-5p	ENSSSCT00000017548	12.043
novel-m0494-3p	ENSSSCT00000017548	12.043
mir-1296-x	ENSSSCT00000017966	5.10176
mir-218-x	ENSSSCT00000017966	5.10176
mir-22-x	ENSSSCT00000017966	5.10176
mir-2413-y	ENSSSCT00000017966	5.10176
novel-m0002-3p	ENSSSCT00000017966	5.10176
novel-m0011-3p	ENSSSCT00000017966	5.10176
novel-m0195-5p	ENSSSCT00000017966	5.10176
novel-m0290-5p	ENSSSCT00000017966	5.10176
novel-m0291-5p	ENSSSCT00000017966	5.10176
novel-m0163-5p	ENSSSCT00000017998	6.54583
novel-m0494-3p	ENSSSCT00000017998	6.54583
novel-m0066-5p	ENSSSCT00000018459	-10.5411
novel-m0170-5p	ENSSSCT00000018459	-10.5411
novel-m0481-5p	ENSSSCT00000018459	-10.5411
novel-m0195-5p	ENSSSCT00000018689	10.9549
novel-m0215-3p	ENSSSCT00000018689	10.9549
novel-m0311-3p	ENSSSCT00000018689	10.9549
novel-m0458-3p	ENSSSCT00000018689	10.9549
novel-m0253-3p	ENSSSCT00000018964	3.46958
novel-m0481-5p	ENSSSCT00000018964	3.46958
novel-m0481-5p	ENSSSCT00000019062	19.8723
mir-188-y	ENSSSCT00000019323	5.40094
mir-2413-y	ENSSSCT00000019323	5.40094
novel-m0412-3p	ENSSSCT00000019323	5.40094
novel-m0413-3p	ENSSSCT00000019323	5.40094
mir-1187-y	ENSSSCT00000019464	11.3157
novel-m0215-3p	ENSSSCT00000022256	4.64121
novel-m0290-5p	ENSSSCT00000022256	4.64121
novel-m0291-5p	ENSSSCT00000022256	4.64121
mir-7550-x	ENSSSCT00000022417	4.39232
novel-m0125-5p	ENSSSCT00000022417	4.39232
novel-m0133-5p	ENSSSCT00000022417	4.39232
novel-m0165-3p	ENSSSCT00000022417	4.39232
novel-m0210-3p	ENSSSCT00000022417	4.39232
novel-m0252-3p	ENSSSCT00000022417	4.39232
novel-m0494-3p	ENSSSCT00000022417	4.39232
novel-m0515-5p	ENSSSCT00000022417	4.39232
novel-m0516-5p	ENSSSCT00000022417	4.39232
mir-3955-x	ENSSSCT00000022458	7.346
novel-m0131-5p	ENSSSCT00000022458	7.346
novel-m0135-5p	ENSSSCT00000022458	7.346
novel-m0165-3p	ENSSSCT00000022458	7.346
mir-2413-y	ENSSSCT00000022554	2.38837
novel-m0165-3p	ENSSSCT00000022554	2.38837
mir-1187-y	ENSSSCT00000022686	3.99894
mir-218-x	ENSSSCT00000022686	3.99894
mir-22-x	ENSSSCT00000022686	3.99894
mir-2413-y	ENSSSCT00000022686	3.99894
mir-2510-x	ENSSSCT00000022686	3.99894
novel-m0002-3p	ENSSSCT00000022686	3.99894
novel-m0011-3p	ENSSSCT00000022686	3.99894
novel-m0131-5p	ENSSSCT00000022686	3.99894
novel-m0135-5p	ENSSSCT00000022686	3.99894
novel-m0215-3p	ENSSSCT00000022686	3.99894
novel-m0481-5p	ENSSSCT00000022686	3.99894
novel-m0494-3p	ENSSSCT00000022686	3.99894
novel-m0481-5p	ENSSSCT00000022695	1.99794
mir-188-y	ENSSSCT00000022785	1.96775
mir-2510-x	ENSSSCT00000022785	1.96775
mir-885-y	ENSSSCT00000022785	1.96775
novel-m0148-3p	ENSSSCT00000022785	1.96775
novel-m0253-3p	ENSSSCT00000022785	1.96775
novel-m0290-5p	ENSSSCT00000022785	1.96775
novel-m0291-5p	ENSSSCT00000022785	1.96775
mir-2413-y	ENSSSCT00000022946	-12.4944
novel-m0481-5p	ENSSSCT00000022946	-12.4944
mir-22-x	ENSSSCT00000023544	5.89109
novel-m0498-3p	ENSSSCT00000023544	5.89109
novel-m0181-3p	ENSSSCT00000023596	4.478
novel-m0253-3p	ENSSSCT00000023596	4.478
novel-m0494-3p	ENSSSCT00000023596	4.478
mir-885-y	ENSSSCT00000023708	2.87288
novel-m0125-5p	ENSSSCT00000023708	2.87288
novel-m0133-5p	ENSSSCT00000023708	2.87288
novel-m0165-3p	ENSSSCT00000023708	2.87288
novel-m0498-3p	ENSSSCT00000023708	2.87288
mir-2413-y	ENSSSCT00000023900	-3.02084
novel-m0002-3p	ENSSSCT00000023900	-3.02084
novel-m0011-3p	ENSSSCT00000023900	-3.02084
novel-m0131-5p	ENSSSCT00000023900	-3.02084
novel-m0135-5p	ENSSSCT00000023900	-3.02084
mir-492-x	ENSSSCT00000024059	4.50741
mir-218-x	ENSSSCT00000024075	5.1659
mir-885-y	ENSSSCT00000024200	8.92205
novel-m0324-5p	ENSSSCT00000024200	8.92205
novel-m0412-3p	ENSSSCT00000024200	8.92205
novel-m0413-3p	ENSSSCT00000024200	8.92205
novel-m0148-3p	ENSSSCT00000024474	4.23999
mir-2413-y	ENSSSCT00000024810	4.47724
novel-m0002-3p	ENSSSCT00000024810	4.47724
novel-m0011-3p	ENSSSCT00000024810	4.47724
novel-m0253-3p	ENSSSCT00000024810	4.47724
novel-m0481-5p	ENSSSCT00000024810	4.47724
mir-1187-y	ENSSSCT00000025107	5.72736
novel-m0210-3p	ENSSSCT00000025107	5.72736
mir-7704-x	ENSSSCT00000025162	9.30378
novel-m0066-5p	ENSSSCT00000025162	9.30378
novel-m0290-5p	ENSSSCT00000025162	9.30378
novel-m0291-5p	ENSSSCT00000025162	9.30378
novel-m0311-3p	ENSSSCT00000025162	9.30378
novel-m0481-5p	ENSSSCT00000025162	9.30378
novel-m0494-3p	ENSSSCT00000025162	9.30378
mir-1187-y	ENSSSCT00000025376	3.11745
novel-m0181-3p	ENSSSCT00000025376	3.11745
novel-m0481-5p	ENSSSCT00000025376	3.11745
novel-m0290-5p	ENSSSCT00000025628	13.0642
novel-m0291-5p	ENSSSCT00000025628	13.0642
mir-22-x	ENSSSCT00000025647	-12.9748
novel-m0498-3p	ENSSSCT00000025647	-12.9748
mir-885-y	ENSSSCT00000025711	8.65905
novel-m0125-5p	ENSSSCT00000025711	8.65905
novel-m0133-5p	ENSSSCT00000025711	8.65905
novel-m0210-3p	ENSSSCT00000025711	8.65905
novel-m0290-5p	ENSSSCT00000025711	8.65905
novel-m0291-5p	ENSSSCT00000025711	8.65905
novel-m0016-3p	ENSSSCT00000025826	2.54965
novel-m0210-3p	ENSSSCT00000025826	2.54965
novel-m0381-3p	ENSSSCT00000025826	2.54965
novel-m0382-3p	ENSSSCT00000025826	2.54965
mir-22-x	ENSSSCT00000025854	-13.7612
mir-4072-y	ENSSSCT00000025854	-13.7612
novel-m0062-5p	ENSSSCT00000025854	-13.7612
novel-m0461-5p	ENSSSCT00000026098	5.16676
novel-m0481-5p	ENSSSCT00000026098	5.16676
novel-m0165-3p	ENSSSCT00000026225	5.85835
novel-m0210-3p	ENSSSCT00000026225	5.85835
novel-m0215-3p	ENSSSCT00000026225	5.85835
novel-m0267-3p	ENSSSCT00000026225	5.85835
novel-m0002-3p	ENSSSCT00000026505	2.74034
novel-m0011-3p	ENSSSCT00000026505	2.74034
novel-m0253-3p	ENSSSCT00000026505	2.74034
novel-m0494-3p	ENSSSCT00000026505	2.74034
novel-m0515-5p	ENSSSCT00000026505	2.74034
novel-m0516-5p	ENSSSCT00000026505	2.74034
mir-2413-y	ENSSSCT00000026652	2.38837
novel-m0165-3p	ENSSSCT00000026652	2.38837
mir-218-x	ENSSSCT00000026775	8.55599
novel-m0016-3p	ENSSSCT00000026775	8.55599
novel-m0381-3p	ENSSSCT00000026775	8.55599
novel-m0382-3p	ENSSSCT00000026775	8.55599
novel-m0461-5p	ENSSSCT00000026775	8.55599
novel-m0481-5p	ENSSSCT00000027358	4.07391
mir-3955-x	ENSSSCT00000027951	5.55313
novel-m0253-3p	ENSSSCT00000028022	-8.10678
mir-2510-x	ENSSSCT00000028294	2.40132
novel-m0163-5p	ENSSSCT00000028294	2.40132
novel-m0210-3p	ENSSSCT00000028294	2.40132
novel-m0481-5p	ENSSSCT00000028294	2.40132
mir-218-x	ENSSSCT00000028670	2.32516
mir-7704-x	ENSSSCT00000028670	2.32516
mir-885-y	ENSSSCT00000028670	2.32516
novel-m0149-5p	ENSSSCT00000028670	2.32516
novel-m0062-5p	ENSSSCT00000030140	5.15314
novel-m0481-5p	ENSSSCT00000030140	5.15314
mir-3955-x	ENSSSCT00000030291	10.1984
novel-m0163-5p	ENSSSCT00000030523	6.38862
novel-m0181-3p	ENSSSCT00000030523	6.38862
novel-m0252-3p	ENSSSCT00000030523	6.38862
mir-492-x	ENSSSCT00000030553	13.9792
novel-m0062-5p	ENSSSCT00000030553	13.9792
novel-m0125-5p	ENSSSCT00000030553	13.9792
novel-m0133-5p	ENSSSCT00000030553	13.9792
novel-m0412-3p	ENSSSCT00000030706	-9.62571
novel-m0413-3p	ENSSSCT00000030706	-9.62571
mir-1187-y	ENSSSCT00000031037	3.89334
novel-m0181-3p	ENSSSCT00000031037	3.89334
novel-m0215-3p	ENSSSCT00000031037	3.89334
novel-m0481-5p	ENSSSCT00000031037	3.89334
novel-m0494-3p	ENSSSCT00000031037	3.89334
novel-m0062-5p	ENSSSCT00000031166	6.47573
mir-3955-x	ENSSSCT00000031283	4.06805
novel-m0311-3p	ENSSSCT00000031283	4.06805
novel-m0481-5p	ENSSSCT00000031283	4.06805
novel-m0515-5p	ENSSSCT00000031283	4.06805
novel-m0516-5p	ENSSSCT00000031283	4.06805
mir-885-y	ENSSSCT00000032534	3.75075
novel-m0461-5p	ENSSSCT00000032605	5.86882
mir-1296-x	ENSSSCT00000032852	3.70578
novel-m0002-3p	ENSSSCT00000032852	3.70578
novel-m0011-3p	ENSSSCT00000032852	3.70578
novel-m0163-5p	ENSSSCT00000032852	3.70578
novel-m0165-3p	ENSSSCT00000032943	2.39167
mir-1296-x	ENSSSCT00000033089	4.26477
mir-3955-x	ENSSSCT00000033171	4.42541
mir-7704-x	ENSSSCT00000033560	5.19154
novel-m0181-3p	ENSSSCT00000033560	5.19154
novel-m0215-3p	ENSSSCT00000033560	5.19154
novel-m0481-5p	ENSSSCT00000033560	5.19154
mir-1296-x	ENSSSCT00000034425	2.37147
novel-m0148-3p	ENSSSCT00000034425	2.37147
mir-22-x	ENSSSCT00000034495	9.79992
novel-m0458-3p	ENSSSCT00000034728	13.5234
mir-1296-x	ENSSSCT00000034994	3.21916
mir-7704-x	ENSSSCT00000034994	3.21916
novel-m0461-5p	ENSSSCT00000034994	3.21916
novel-m0481-5p	ENSSSCT00000034994	3.21916
novel-m0165-3p	ENSSSCT00000035739	11.8376
novel-m0267-3p	ENSSSCT00000035739	11.8376
novel-m0311-3p	ENSSSCT00000035739	11.8376
mir-4072-y	ENSSSCT00000035898	9.26187
novel-m0125-5p	ENSSSCT00000036290	2.92112
novel-m0133-5p	ENSSSCT00000036290	2.92112
novel-m0148-3p	ENSSSCT00000036290	2.92112
novel-m0165-3p	ENSSSCT00000036290	2.92112
novel-m0412-3p	ENSSSCT00000036290	2.92112
novel-m0413-3p	ENSSSCT00000036290	2.92112
novel-m0494-3p	ENSSSCT00000036290	2.92112
