# Supplementary material for: Differentially expressed non-coding RNAs induced by transmissible gastroenteritis virus potentially regulate inflammation and NF-κB pathway in porcine intestinal epithelial cell line
Source: BMC Genomics. 2018 Oct 12;19:747. doi: 10.1186/s12864-018-5128-5 (PMC6186045; doi:10.1186/s12864-018-5128-5)
Supplement: Supplementary file 1 — Table S1. The detailed information of differentially expressed mRNAs. Table S2. The detailed information of differentially expressed miRNAs. Table S3. The detailed information of differentially expressed circRNAs. Table S4. The target genes of differentially expressed miRNAs. Table S5. Source genes of differentially expressed circRNAs. Table S6. The interactions between miRNAs and mRNAs. Table S7. The circRNA-miRNA-mRNA regulation network. Table S8. The sequences of miR-22 mimics and inhibitors. Table S9. The primers designed of qRT-PCR and PCR. (ZIP 282 kb) [file 12864_2018_5128_MOESM1_ESM.zip › Additional file 1-Table S7.xls]

## Sheet: Sheet1
	Table S7 | The circRNA-miRNA-mRNA regulation network
miRNA	Target
mir-22-x	ssc_circ_000470
mir-22-x	ssc_circ_000763
mir-22-x	ssc_circ_001964
mir-22-x	ssc_circ_003446
mir-22-x	ssc_circ_004561
mir-22-x	ssc_circ_005884
mir-22-x	ssc_circ_008095
mir-22-x	ssc_circ_008565
mir-22-x	ssc_circ_009380
mir-22-x	ssc_circ_009618
mir-22-x	ENSSSCT00000005744
mir-22-x	ENSSSCT00000007319
mir-22-x	ENSSSCT00000010637
mir-22-x	ENSSSCT00000015732
mir-22-x	ENSSSCT00000017966
mir-22-x	ENSSSCT00000022686
mir-22-x	ENSSSCT00000023544
mir-22-x	ENSSSCT00000025647
mir-22-x	ENSSSCT00000025854
mir-22-x	ENSSSCT00000034495
mir-188-y	ssc_circ_000470
mir-188-y	ssc_circ_001964
mir-188-y	ssc_circ_005167
mir-188-y	ssc_circ_008095
mir-188-y	ENSSSCT00000008879
mir-188-y	ENSSSCT00000015660
mir-188-y	ENSSSCT00000019323
mir-188-y	ENSSSCT00000022785
mir-218-x	ssc_circ_007983
mir-218-x	ssc_circ_007989
mir-218-x	ssc_circ_009267
mir-218-x	ENSSSCT00000010831
mir-218-x	ENSSSCT00000011627
mir-218-x	ENSSSCT00000014539
mir-218-x	ENSSSCT00000015600
mir-218-x	ENSSSCT00000017966
mir-218-x	ENSSSCT00000022686
mir-218-x	ENSSSCT00000024075
mir-218-x	ENSSSCT00000026775
mir-218-x	ENSSSCT00000028670
mir-492-x	ssc_circ_001379
mir-492-x	ssc_circ_009267
mir-492-x	ENSSSCT00000000838
mir-492-x	ENSSSCT00000001851
mir-492-x	ENSSSCT00000009460
mir-492-x	ENSSSCT00000015484
mir-492-x	ENSSSCT00000015660
mir-492-x	ENSSSCT00000024059
mir-492-x	ENSSSCT00000030553
mir-885-y	ssc_circ_001964
mir-885-y	ssc_circ_005167
mir-885-y	ssc_circ_005459
mir-885-y	ssc_circ_008565
mir-885-y	ENSSSCT00000005904
mir-885-y	ENSSSCT00000015600
mir-885-y	ENSSSCT00000015915
mir-885-y	ENSSSCT00000016988
mir-885-y	ENSSSCT00000022785
mir-885-y	ENSSSCT00000023708
mir-885-y	ENSSSCT00000024200
mir-885-y	ENSSSCT00000025711
mir-885-y	ENSSSCT00000028670
mir-885-y	ENSSSCT00000032534
mir-1187-y	ssc_circ_001680
mir-1187-y	ssc_circ_002768
mir-1187-y	ssc_circ_002789
mir-1187-y	ssc_circ_004500
mir-1187-y	ssc_circ_006408
mir-1187-y	ssc_circ_007983
mir-1187-y	ssc_circ_007986
mir-1187-y	ssc_circ_007987
mir-1187-y	ssc_circ_007989
mir-1187-y	ssc_circ_009284
mir-1187-y	ENSSSCT00000001341
mir-1187-y	ENSSSCT00000002239
mir-1187-y	ENSSSCT00000011627
mir-1187-y	ENSSSCT00000014334
mir-1187-y	ENSSSCT00000016913
mir-1187-y	ENSSSCT00000019464
mir-1187-y	ENSSSCT00000022686
mir-1187-y	ENSSSCT00000025107
mir-1187-y	ENSSSCT00000025376
mir-1187-y	ENSSSCT00000031037
mir-1296-x	ssc_circ_001379
mir-1296-x	ssc_circ_006408
mir-1296-x	ssc_circ_006501
mir-1296-x	ssc_circ_009267
mir-1296-x	ENSSSCT00000011229
mir-1296-x	ENSSSCT00000014178
mir-1296-x	ENSSSCT00000014928
mir-1296-x	ENSSSCT00000016697
mir-1296-x	ENSSSCT00000017966
mir-1296-x	ENSSSCT00000032852
mir-1296-x	ENSSSCT00000033089
mir-1296-x	ENSSSCT00000034425
mir-1296-x	ENSSSCT00000034994
mir-2413-y	ssc_circ_002768
mir-2413-y	ssc_circ_004484
mir-2413-y	ssc_circ_004485
mir-2413-y	ssc_circ_005841
mir-2413-y	ssc_circ_005992
mir-2413-y	ssc_circ_005993
mir-2413-y	ENSSSCT00000001159
mir-2413-y	ENSSSCT00000002244
mir-2413-y	ENSSSCT00000002743
mir-2413-y	ENSSSCT00000002989
mir-2413-y	ENSSSCT00000011229
mir-2413-y	ENSSSCT00000011290
mir-2413-y	ENSSSCT00000017966
mir-2413-y	ENSSSCT00000019323
mir-2413-y	ENSSSCT00000022554
mir-2413-y	ENSSSCT00000022686
mir-2413-y	ENSSSCT00000022946
mir-2413-y	ENSSSCT00000023900
mir-2413-y	ENSSSCT00000024810
mir-2413-y	ENSSSCT00000026652
mir-2510-x	ssc_circ_001379
mir-2510-x	ssc_circ_005841
mir-2510-x	ssc_circ_005992
mir-2510-x	ssc_circ_005993
mir-2510-x	ssc_circ_006501
mir-2510-x	ssc_circ_007983
mir-2510-x	ssc_circ_007987
mir-2510-x	ssc_circ_007989
mir-2510-x	ENSSSCT00000000698
mir-2510-x	ENSSSCT00000015919
mir-2510-x	ENSSSCT00000017354
mir-2510-x	ENSSSCT00000022686
mir-2510-x	ENSSSCT00000022785
mir-2510-x	ENSSSCT00000028294
mir-3955-x	ssc_circ_000962
mir-3955-x	ssc_circ_004561
mir-3955-x	ssc_circ_008095
mir-3955-x	ENSSSCT00000000598
mir-3955-x	ENSSSCT00000016988
mir-3955-x	ENSSSCT00000022458
mir-3955-x	ENSSSCT00000027951
mir-3955-x	ENSSSCT00000030291
mir-3955-x	ENSSSCT00000031283
mir-3955-x	ENSSSCT00000033171
mir-4072-y	ssc_circ_005993
mir-4072-y	ssc_circ_006501
mir-4072-y	ssc_circ_009267
mir-4072-y	ENSSSCT00000001367
mir-4072-y	ENSSSCT00000011177
mir-4072-y	ENSSSCT00000025854
mir-4072-y	ENSSSCT00000035898
mir-7550-x	ssc_circ_002768
mir-7550-x	ssc_circ_006408
mir-7550-x	ssc_circ_006501
mir-7550-x	ENSSSCT00000014178
mir-7550-x	ENSSSCT00000022417
mir-7704-x	ssc_circ_000962
mir-7704-x	ssc_circ_001964
mir-7704-x	ssc_circ_004561
mir-7704-x	ssc_circ_005167
mir-7704-x	ssc_circ_008095
mir-7704-x	ENSSSCT00000002239
mir-7704-x	ENSSSCT00000011627
mir-7704-x	ENSSSCT00000014334
mir-7704-x	ENSSSCT00000015600
mir-7704-x	ENSSSCT00000025162
mir-7704-x	ENSSSCT00000028670
mir-7704-x	ENSSSCT00000033560
mir-7704-x	ENSSSCT00000034994
