# Supplementary material for: Differentially expressed non-coding RNAs induced by transmissible gastroenteritis virus potentially regulate inflammation and NF-κB pathway in porcine intestinal epithelial cell line
Source: BMC Genomics. 2018 Oct 12;19:747. doi: 10.1186/s12864-018-5128-5 (PMC6186045; doi:10.1186/s12864-018-5128-5)
Supplement: Supplementary file 1 — Table S1. The detailed information of differentially expressed mRNAs. Table S2. The detailed information of differentially expressed miRNAs. Table S3. The detailed information of differentially expressed circRNAs. Table S4. The target genes of differentially expressed miRNAs. Table S5. Source genes of differentially expressed circRNAs. Table S6. The interactions between miRNAs and mRNAs. Table S7. The circRNA-miRNA-mRNA regulation network. Table S8. The sequences of miR-22 mimics and inhibitors. Table S9. The primers designed of qRT-PCR and PCR. (ZIP 282 kb) [file 12864_2018_5128_MOESM1_ESM.zip › Additional file 1-Table S8.xls]

## Sheet: Sheet1
Table S8 | The sequences of miR-22 mimics and inhibitors
Name	sense（5'-3'）	antisense（5'-3'）
mir-22 mimics	AGUUCUUCAGUGGCAAGCUUUAUU	UAAAGCUUGCCACUGAAGAACUUU
negative control/mimics control	UUCUCCGAACGUGUCACGUTT	ACGUGACACGUUCGGAGAATT
mir-22 inhibitor	AAUAAAGCUUGCCACUGAAGAACU
inhibitors control	UCUACUCUUUCUAGGAGGUUGUGA
siCirc_009380	GCUUCCUACAUCAAUAAUCTT	GAUUAUUGAUGUAGGAAGCTT
