# Supplementary material for: Differentially expressed non-coding RNAs induced by transmissible gastroenteritis virus potentially regulate inflammation and NF-κB pathway in porcine intestinal epithelial cell line
Source: BMC Genomics. 2018 Oct 12;19:747. doi: 10.1186/s12864-018-5128-5 (PMC6186045; doi:10.1186/s12864-018-5128-5)
Supplement: Supplementary file 1 — Table S1. The detailed information of differentially expressed mRNAs. Table S2. The detailed information of differentially expressed miRNAs. Table S3. The detailed information of differentially expressed circRNAs. Table S4. The target genes of differentially expressed miRNAs. Table S5. Source genes of differentially expressed circRNAs. Table S6. The interactions between miRNAs and mRNAs. Table S7. The circRNA-miRNA-mRNA regulation network. Table S8. The sequences of miR-22 mimics and inhibitors. Table S9. The primers designed of qRT-PCR and PCR. (ZIP 282 kb) [file 12864_2018_5128_MOESM1_ESM.zip › Additional file 1-Table S9.xls]

## Sheet: Sheet1
Table S9 | Primers designed for qRT-PCR and PCR
Primers designed for qRT-PCR
Gene	Primer
IL-8-Q-Forward primer	5' CTGGCTGTTGCCTTCTTG 3'
IL-8-Q-Reverse primer	5' TCGTGGAATGCGTATTTATG 3'
IL-6-Q-Forward primer	5' CAGTCCAGTCGCCTTCTCCCT 3'
IL-6-Q-Reverse primer	5' CTCCTGATTGAACCCAGATTG 3'
TNF-α-Q-Forward primer	5' AGCCTCTTCTCCTTCCTCCTG 3'
TNF-α-Q-Reverse primer	5' GAGACGATGATCTGAGTCCTTGG 3'
miR-7550-x-Q-RT	GTCGTATCCAGTGCAGGGTCCGAGGTATTCGCACTGGATACGACTGGTCCTTCG
miR-7550-x-Q-Forward primer	ACACTCCAGCTGGGTTCCGGCTCGAA
miR-218-x-Q-RT	GTCGTATCCAGTGCAGGGTCCGAGGTATTCGCACTGGATACGACACACATGG
miR-218-x-Q-Forward primer	GCGGGCTTGTGCTTGATCTAA
miR-22-x-Q-RT	GTCGTATCCAGTGCAGGGTCCGAGGTATTCGCACTGGATACGACAATAAAGC
miR-22-x-Q-Forward primer	GCGGGCAGTTCTTCAGTGGC
miR-2413-y-Q-RT	GTCGTATCCAGTGCAGGGTCCGAGGTATTCGCACTGGATACGACGCAGTT
miR-2413-y-Q-Forward primer	TCGGCAGGCGGACCCAGAGG
miR-2510-x-Q-RT	GTCGTATCCAGTGCAGGGTCCGAGGTATTCGCACTGGATACGACATTATC
miR-2510-x-Q-Forward primer	GCGGGCTGAAAAAATAATG
miR-492-x-Q-RT	GTCGTATCCAGTGCAGGGTCCGAGGTATTCGCACTGGATACGACCATGTC
miR-492-x-Q-Forward primer	TCGGCAGGGAGGACCTGCAG
miRNA-Q-Reverse primer	GTGCAGGGTCCGAGGT
U6-Q-Forward primer	CTCGCTTCGGCAGCACA
U6-Q-Reverse primer	AACGCTTCACGAATTTGCGT
CCL5-Q-Forward primer	GCCCTTGCTGTCATCCTCGCC
CCL5-Q-Reverse primer	CTCCCGCACCCATTTCTTCTC
DDX58-Q-Forward primer	CACCAGCAAACAGCATCCTTA
DDX58-Q-Reverse primer	TGGGGCTTATACACAACTTCC
GAPDH-Q-Forward primer	ATGTTTGTGATGGGCGTGAA
GAPDH-Q-Reverse primer	TCTGGGTGGCAGTGATGG
ssc_circ_001964 outward-facing Forward primer	TACCCTGTCACCATCCCACTC
ssc_circ_001964 outward-facing Reverse primer	CCCATACTCACGTCCAGAACC
ssc_circ_001964 opposite-directed Forward primer	TGACCTGTTCTTTGCCGCCTT
ssc_circ_001964 opposite-directed Reverse primer	GCTCACCCACATCTGTACCCC
ssc_circ_000470 outward-facing Forward primer	ATTGGCATTTCACTTGCTCAG
ssc_circ_000470 outward-facing Reverse primer	CCCTTTGCTTTTTAGTTCGGC
ssc_circ_000470 opposite-directed Forward primer	CAAGGACTGGGTCTTACACTGG
ssc_circ_000470 opposite-directed Reverse primer	TGCTTACCATCTATGTTCCCCA
ssc_circ_009380 outward-facing Forward primer	CAAACATAGATGGACCAAATGCC
ssc_circ_009380 outward-facing Reverse primer	TACTCTTCACTTCGTCAGCTCGC
ssc_circ_009380 opposite-directed Forward primer	TCTGAGAAGGGACCAGTTTGTTG
ssc_circ_009380 opposite-directed Reverse primer	GGAAAATCCAAGTCACTGGTCAC
ssc_circ_005884 outward-facing Forward primer	GCCCCTATTGTTGCCTCTTTCTA
ssc_circ_005884 outward-facing Reverse primer	GGCAGAGAGACAGACCAGAATGA
ssc_circ_005884 opposite-directed Forward primer	TCATTCTGGTCTGTCTCTCTGCC
ssc_circ_005884 opposite-directed Reverse primer	GCCTCTCCATTTACAGCACCACT
Primers designed for PCR
WT ssc_circ_009380 Forward primer	ATTGCGGCCGCCTGGGGCACCTGAGATTGAT
WT ssc_circ_009380 Reverse primer	CGGCTCGAGCCTCCTGTTTGTGTTCCAGGC
Mut ssc_circ_009380 Forward primer	TTTAGACCAGGATGGGACTTTTATTAACGCAATAATTAAAAACTATGATGGGAAAGTACA
Mut ssc_circ_009380 Reverse primer	TGTACTTTCCCATCATAGTTTTTAATTATTGCGTTAATAAAAGTCCCATCCTGGTCTAAA
